# Supplementary material for: Dual Role of DLK1 in GnRH Neuron Ontogeny
Source: Stem Cell Rev Rep. 2025 Sep 9;21(8):2711–26. doi: 10.1007/s12015-025-10972-y (PMC12504412; doi:10.1007/s12015-025-10972-y)
Supplement: Supplementary file 8 — List of DEGs on day 10 (acc vs ccc). [file 12015_2025_10972_MOESM8_ESM.xlsx]

## Sheet: Sheet1
gene_id	gene_name	log2FoldChange	padj
ENSG00000143869	GDF7	7.11152	5.3035e-24
ENSG00000125084	WNT1	6.62495	2.54527e-21
ENSG00000122012	SV2C	6.54781	1.05699e-09
ENSG00000162761	LMX1A	6.16431	2.18167e-40
ENSG00000168542	COL3A1	4.31075	3.10527e-16
ENSG00000135903	PAX3	4.032	1.04347e-33
ENSG00000078328	RBFOX1	3.42658	2.54527e-21
ENSG00000147655	RSPO2	3.38062	3.73531e-13
ENSG00000152977	ZIC1	3.34124	1.00398e-05
ENSG00000111783	RFX4	3.30089	8.65837e-21
ENSG00000118733	OLFM3	3.17763	1.87064e-18
ENSG00000169218	RSPO1	2.90428	1.13249e-09
ENSG00000163132	MSX1	2.88404	3.15197e-18
ENSG00000007171	NOS2	2.8297	2.11252e-17
ENSG00000162692	VCAM1	2.7837	0.0115795
ENSG00000178568	ERBB4	2.72641	0.000378174
ENSG00000176956	LY6H	2.62635	1.20564e-09
ENSG00000007350	TKTL1	2.59653	1.57897e-15
ENSG00000140067	FAM181A	2.55836	5.12813e-10
ENSG00000156804	FBXO32	2.54183	1.24084e-17
ENSG00000139329	LUM	2.42422	3.77634e-08
ENSG00000060709	RIMBP2	2.40676	1.80229e-08
ENSG00000184347	SLIT3	2.34373	3.556e-24
ENSG00000151136	BTBD11	2.28836	3.10648e-12
ENSG00000129654	FOXJ1	2.28336	4.30455e-07
ENSG00000154310	TNIK	2.25758	1.09087e-14
ENSG00000135697	BCO1	2.15975	1.51126e-13
ENSG00000125378	BMP4	2.10171	5.05114e-08
ENSG00000166923	GREM1	2.10018	4.86767e-08
ENSG00000125492	BARHL1	2.0363	0.0135287
ENSG00000183691	NOG	2.03118	1.25661e-23
ENSG00000169436	COL22A1	2.00718	2.6568e-06
ENSG00000124785	NRN1	1.99544	1.0398e-07
ENSG00000130600	H19	1.97194	0.00455191
ENSG00000140538	NTRK3	1.96	4.76648e-13
ENSG00000143167	GPA33	1.90533	2.91625e-05
ENSG00000173673	HES3	1.90213	6.68758e-12
ENSG00000150347	ARID5B	1.8787	4.62986e-09
ENSG00000145536	ADAMTS16	1.82261	9.2348e-07
ENSG00000184588	PDE4B	1.80377	8.43204e-08
ENSG00000272636	DOC2B	1.80283	1.22747e-05
ENSG00000107099	DOCK8	1.76631	3.67926e-05
ENSG00000158270	COLEC12	1.75055	1.2372e-13
ENSG00000187210	GCNT1	1.7476	5.27437e-05
ENSG00000198914	POU3F3	1.73267	2.97923e-08
ENSG00000080573	COL5A3	1.71105	0.000442457
ENSG00000113361	CDH6	1.6818	2.61315e-05
ENSG00000127084	FGD3	1.6496	8.09149e-05
ENSG00000198910	L1CAM	1.57207	0.00149304
ENSG00000125355	TMEM255A	1.57013	8.74261e-12
ENSG00000157322	CLEC18A	1.55926	4.29275e-05
ENSG00000231991	ANXA2P2	1.55316	1.1256e-07
ENSG00000153823	PID1	1.54014	9.19295e-09
ENSG00000172159	FRMD3	1.53456	0.00224443
ENSG00000153814	JAZF1	1.53116	0.00223891
ENSG00000102003	SYP	1.51707	0.00102477
ENSG00000100626	GALNT16	1.51436	2.33427e-07
ENSG00000131037	EPS8L1	1.51423	0.000942903
ENSG00000101825	MXRA5	1.506	1.16724e-06
ENSG00000125845	BMP2	1.48402	3.16823e-06
ENSG00000185008	ROBO2	1.48351	7.55046e-06
ENSG00000175497	DPP10	1.48224	1.63291e-07
ENSG00000137203	TFAP2A	1.47315	0.00101863
ENSG00000075223	SEMA3C	1.45188	0.000270285
ENSG00000232258	TMEM114	1.44195	0.0030721
ENSG00000188573	FBLL1	1.43916	4.39947e-06
ENSG00000196581	AJAP1	1.4314	0.00571159
ENSG00000113070	HBEGF	1.42815	1.31643e-15
ENSG00000111218	PRMT8	1.42759	3.46208e-09
ENSG00000069696	DRD4	1.41691	8.34785e-06
ENSG00000068078	FGFR3	1.41551	2.32931e-06
ENSG00000182718	ANXA2	1.40804	4.60344e-12
ENSG00000067798	NAV3	1.39041	0.00434517
ENSG00000075461	CACNG4	1.3813	7.94519e-08
ENSG00000269113	TRABD2B	1.37657	0.00234633
ENSG00000163661	PTX3	1.37415	2.69054e-06
ENSG00000148053	NTRK2	1.35769	0.0202736
ENSG00000187957	DNER	1.35553	6.02108e-05
ENSG00000082397	EPB41L3	1.34986	3.73531e-13
ENSG00000173404	INSM1	1.34186	0.000313666
ENSG00000064218	DMRT3	1.33999	5.55947e-10
ENSG00000162733	DDR2	1.33933	0.0033807
ENSG00000035664	DAPK2	1.33774	1.17054e-10
ENSG00000007516	BAIAP3	1.33583	3.87582e-05
ENSG00000081138	CDH7	1.33405	0.00165273
ENSG00000115902	SLC1A4	1.32799	5.77271e-06
ENSG00000112139	MDGA1	1.32566	0.00234633
ENSG00000130055	GDPD2	1.30904	0.0047922
ENSG00000107249	GLIS3	1.30719	0.000343671
ENSG00000104081	BMF	1.29861	0.00106412
ENSG00000121297	TSHZ3	1.27398	7.50802e-07
ENSG00000104833	TUBB4A	1.26892	1.62372e-05
ENSG00000146122	DAAM2	1.26422	0.000208073
ENSG00000154721	JAM2	1.25797	0.000440023
ENSG00000127863	TNFRSF19	1.25313	0.00168787
ENSG00000119681	LTBP2	1.25007	0.000200798
ENSG00000106123	EPHB6	1.23383	1.57735e-05
ENSG00000176720	BOK	1.23337	0.000159615
ENSG00000115468	EFHD1	1.22557	8.35392e-20
ENSG00000158292	GPR153	1.22543	1.20478e-07
ENSG00000101670	LIPG	1.22439	0.00167827
ENSG00000164171	ITGA2	1.21845	0.00373222
ENSG00000004848	ARX	1.21809	0.000960266
ENSG00000138622	HCN4	1.21446	0.000189212
ENSG00000189056	RELN	1.21192	0.010671
ENSG00000163347	CLDN1	1.19909	0.00245481
ENSG00000157064	NMNAT2	1.1831	9.26044e-05
ENSG00000070808	CAMK2A	1.18148	0.0013284
ENSG00000132821	VSTM2L	1.17686	0.00284013
ENSG00000187323	DCC	1.17357	0.00693039
ENSG00000077279	DCX	1.17193	0.0259903
ENSG00000131370	SH3BP5	1.15664	4.25631e-05
ENSG00000253554	AC022639.1	1.15381	0.0013874
ENSG00000112333	NR2E1	1.15261	0.000668498
ENSG00000177508	IRX3	1.15021	0.00024542
ENSG00000002586	CD99	1.14323	9.7675e-06
ENSG00000151789	ZNF385D	1.13161	0.029978
ENSG00000161681	SHANK1	1.13094	0.00954671
ENSG00000196517	SLC6A9	1.12834	0.00177792
ENSG00000114251	WNT5A	1.12767	0.000919704
ENSG00000171956	FOXB1	1.12527	9.16124e-06
ENSG00000006210	CX3CL1	1.12291	0.000532067
ENSG00000224940	PRRT4	1.1213	0.0123152
ENSG00000134595	SOX3	1.1186	4.42773e-09
ENSG00000170382	LRRN2	1.11303	0.000526534
ENSG00000182022	CHST15	1.11258	0.000217971
ENSG00000143772	ITPKB	1.10869	0.0010917
ENSG00000244486	SCARF2	1.10244	0.00592284
ENSG00000112149	CD83	1.10142	0.00644353
ENSG00000175356	SCUBE2	1.10023	1.57221e-05
ENSG00000159251	ACTC1	1.09985	0.0400736
ENSG00000176170	SPHK1	1.09196	0.0015364
ENSG00000187867	PALM3	1.08935	0.0369246
ENSG00000174807	CD248	1.08914	0.0300155
ENSG00000153012	LGI2	1.08749	7.39802e-08
ENSG00000151067	CACNA1C	1.0864	0.000443587
ENSG00000184470	TXNRD2	1.08368	0.0256466
ENSG00000186998	EMID1	1.0804	0.0166736
ENSG00000109072	VTN	1.07015	0.00121697
ENSG00000064042	LIMCH1	1.06578	1.3458e-06
ENSG00000164970	FAM219A	1.06521	1.62372e-05
ENSG00000146555	SDK1	1.05481	3.14406e-05
ENSG00000092969	TGFB2	1.05385	0.00552835
ENSG00000166341	DCHS1	1.05085	0.00197177
ENSG00000116852	KIF21B	1.04854	0.00146091
ENSG00000197594	ENPP1	1.04802	0.021549
ENSG00000118946	PCDH17	1.04784	0.000896103
ENSG00000139998	RAB15	1.04459	0.00325991
ENSG00000007237	GAS7	1.04239	0.00270869
ENSG00000053328	METTL24	1.04109	0.00135285
ENSG00000166963	MAP1A	1.03957	0.00827752
ENSG00000091986	CCDC80	1.03898	0.00475324
ENSG00000144668	ITGA9	1.03822	0.00629078
ENSG00000158352	SHROOM4	1.03685	0.000233359
ENSG00000165795	NDRG2	1.0342	0.00405254
ENSG00000095739	BAMBI	1.0334	0.00223891
ENSG00000260293	AC106820.4	1.02977	3.25791e-05
ENSG00000135842	FAM129A	1.02855	0.0390119
ENSG00000141431	ASXL3	1.01576	4.39947e-06
ENSG00000172164	SNTB1	1.01395	0.000105477
ENSG00000067840	PDZD4	1.00918	0.00130814
ENSG00000140044	JDP2	1.00774	0.0208046
ENSG00000204248	COL11A2	1.00626	0.0497123
ENSG00000132561	MATN2	1.00525	9.17669e-06
ENSG00000170370	EMX2	1.00233	0.00599568
ENSG00000148600	CDHR1	1.00145	0.000440023
ENSG00000206052	DOK6	0.999011	0.037001
ENSG00000168824	NSG1	0.994983	0.000135493
ENSG00000078804	TP53INP2	0.990222	0.000826643
ENSG00000183722	LHFPL6	0.987187	6.71657e-05
ENSG00000150764	DIXDC1	0.98391	0.000129423
ENSG00000119771	KLHL29	0.983572	0.00473287
ENSG00000142549	IGLON5	0.982402	0.00954671
ENSG00000126733	DACH2	0.9769	0.0255697
ENSG00000176845	METRNL	0.972401	0.0011892
ENSG00000149260	CAPN5	0.968148	0.000198105
ENSG00000067836	ROGDI	0.960771	0.024489
ENSG00000136367	ZFHX2	0.960188	0.0245666
ENSG00000077327	SPAG6	0.96017	0.00617868
ENSG00000181234	TMEM132C	0.953105	0.0375232
ENSG00000115226	FNDC4	0.952265	0.00189179
ENSG00000256463	SALL3	0.947452	0.000601394
ENSG00000165617	DACT1	0.947406	0.0010736
ENSG00000136720	HS6ST1	0.943378	0.00164865
ENSG00000185909	KLHDC8B	0.943307	0.000655472
ENSG00000141540	TTYH2	0.937363	0.0074152
ENSG00000110881	ASIC1	0.932455	0.00227963
ENSG00000116117	PARD3B	0.929131	0.000873871
ENSG00000166501	PRKCB	0.927318	0.000191465
ENSG00000168487	BMP1	0.926181	0.0195297
ENSG00000233593	AL590094.1	0.92529	0.00718682
ENSG00000168140	VASN	0.925254	0.0488535
ENSG00000125966	MMP24	0.925044	0.0264586
ENSG00000144857	BOC	0.920034	0.000297287
ENSG00000182968	SOX1	0.918677	0.000339658
ENSG00000198846	TOX	0.91721	0.00421803
ENSG00000089116	LHX5	0.915726	0.000192133
ENSG00000103257	SLC7A5	0.915669	0.0284277
ENSG00000087903	RFX2	0.914633	1.88442e-05
ENSG00000088881	EBF4	0.914017	0.0346372
ENSG00000173482	PTPRM	0.913844	0.0138949
ENSG00000171488	LRRC8C	0.913794	0.00489052
ENSG00000134215	VAV3	0.912924	0.0185307
ENSG00000158966	CACHD1	0.910511	0.0321702
ENSG00000126259	KIRREL2	0.910453	0.00934158
ENSG00000069535	MAOB	0.910042	9.80301e-05
ENSG00000226067	LINC00623	0.909816	0.000715857
ENSG00000172889	EGFL7	0.908779	0.0194902
ENSG00000154027	AK5	0.903312	0.00287565
ENSG00000127578	WFIKKN1	0.900626	0.0284277
ENSG00000187605	TET3	0.900368	0.000146299
ENSG00000120156	TEK	0.89982	0.00686177
ENSG00000176463	SLCO3A1	0.899637	1.46609e-05
ENSG00000071242	RPS6KA2	0.898781	3.93741e-06
ENSG00000087258	GNAO1	0.896813	0.000321822
ENSG00000142303	ADAMTS10	0.894903	0.0256466
ENSG00000143845	ETNK2	0.887427	0.00177225
ENSG00000120833	SOCS2	0.885251	0.0042535
ENSG00000137266	SLC22A23	0.884078	9.16124e-06
ENSG00000173175	ADCY5	0.875872	0.0190659
ENSG00000172348	RCAN2	0.874709	0.000440023
ENSG00000157514	TSC22D3	0.874214	0.00258264
ENSG00000175264	CHST1	0.870564	0.0167257
ENSG00000099282	TSPAN15	0.868846	0.0167035
ENSG00000101460	MAP1LC3A	0.867093	0.00539096
ENSG00000160097	FNDC5	0.866838	0.00417026
ENSG00000101335	MYL9	0.864507	0.0410081
ENSG00000167861	HID1	0.860557	0.0159597
ENSG00000184384	MAML2	0.859351	0.0326781
ENSG00000176014	TUBB6	0.854918	0.0498796
ENSG00000011347	SYT7	0.853437	0.00414248
ENSG00000144227	NXPH2	0.85279	0.039089
ENSG00000198682	PAPSS2	0.851461	0.0343794
ENSG00000172638	EFEMP2	0.844803	0.0136045
ENSG00000175115	PACS1	0.842221	0.0016725
ENSG00000171791	BCL2	0.839861	0.0103133
ENSG00000185340	GAS2L1	0.839607	0.0416784
ENSG00000146090	RASGEF1C	0.837624	0.00907504
ENSG00000099953	MMP11	0.83684	0.0256466
ENSG00000138074	SLC5A6	0.836778	0.027664
ENSG00000104447	TRPS1	0.836184	0.0178114
ENSG00000223865	HLA-DPB1	0.833857	0.0140393
ENSG00000172037	LAMB2	0.831688	0.00907504
ENSG00000180537	RNF182	0.83089	0.00290313
ENSG00000214456	PLIN5	0.830274	0.0421031
ENSG00000015133	CCDC88C	0.830118	0.0015364
ENSG00000128594	LRRC4	0.829115	0.000213278
ENSG00000109472	CPE	0.827994	0.000485821
ENSG00000157693	TMEM268	0.819953	0.00283834
ENSG00000183688	RFLNB	0.81613	6.60738e-06
ENSG00000271254	AC240274.1	0.811146	0.00293168
ENSG00000162745	OLFML2B	0.810907	0.0144634
ENSG00000140807	NKD1	0.809608	0.00977643
ENSG00000134115	CNTN6	0.807076	0.011474
ENSG00000115414	FN1	0.805428	8.8519e-05
ENSG00000177875	CCDC184	0.802933	0.0482798
ENSG00000140022	STON2	0.802433	0.011362
ENSG00000140557	ST8SIA2	0.802385	9.09995e-05
ENSG00000116990	MYCL	0.799749	3.95553e-05
ENSG00000185274	GALNT17	0.795886	0.000904536
ENSG00000158715	SLC45A3	0.79583	0.00384287
ENSG00000149527	PLCH2	0.795637	0.00258264
ENSG00000170004	CHD3	0.795063	0.00307835
ENSG00000132031	MATN3	0.793847	0.0152258
ENSG00000139514	SLC7A1	0.790321	0.00557526
ENSG00000100156	SLC16A8	0.790049	0.0138473
ENSG00000111981	ULBP1	0.789679	0.0257699
ENSG00000090975	PITPNM2	0.788874	0.0410081
ENSG00000188064	WNT7B	0.786765	0.0463704
ENSG00000118523	CTGF	0.785728	0.0372709
ENSG00000160216	AGPAT3	0.785661	4.25137e-05
ENSG00000164574	GALNT10	0.783603	0.0138473
ENSG00000100433	KCNK10	0.782254	0.00221455
ENSG00000154319	FAM167A	0.781643	0.00651941
ENSG00000181788	SIAH2	0.779968	9.39527e-06
ENSG00000155511	GRIA1	0.776619	0.00488296
ENSG00000130766	SESN2	0.772691	0.0358774
ENSG00000149294	NCAM1	0.771538	0.00108173
ENSG00000135447	PPP1R1A	0.77048	0.0283347
ENSG00000215218	UBE2QL1	0.769068	0.00552835
ENSG00000143554	SLC27A3	0.768468	0.026555
ENSG00000188051	TMEM221	0.767841	0.000438254
ENSG00000109794	FAM149A	0.766737	0.000596921
ENSG00000168646	AXIN2	0.763289	0.00165587
ENSG00000132669	RIN2	0.762442	0.00026014
ENSG00000164465	DCBLD1	0.760659	0.00453544
ENSG00000129595	EPB41L4A	0.75873	0.00468549
ENSG00000143878	RHOB	0.758626	0.00350339
ENSG00000105290	APLP1	0.758607	0.0150197
ENSG00000121104	FAM117A	0.754952	0.000684046
ENSG00000133131	MORC4	0.754155	0.00224443
ENSG00000174099	MSRB3	0.748816	9.80301e-05
ENSG00000133056	PIK3C2B	0.746532	0.00686177
ENSG00000115507	OTX1	0.745231	0.00112254
ENSG00000169862	CTNND2	0.744491	7.99845e-05
ENSG00000122642	FKBP9	0.742202	3.94545e-05
ENSG00000146197	SCUBE3	0.742134	0.00823965
ENSG00000135472	FAIM2	0.739458	0.0279154
ENSG00000147394	ZNF185	0.735865	0.000442457
ENSG00000026652	AGPAT4	0.733358	5.32413e-05
ENSG00000165633	VSTM4	0.732766	0.0442415
ENSG00000160932	LY6E	0.732411	0.00939961
ENSG00000171368	TPPP	0.727876	0.0398153
ENSG00000065911	MTHFD2	0.727436	0.0218165
ENSG00000172380	GNG12	0.724609	0.0149878
ENSG00000149218	ENDOD1	0.723286	0.0416207
ENSG00000141582	CBX4	0.722976	0.0149726
ENSG00000179314	WSCD1	0.721991	0.00431249
ENSG00000176383	B3GNT4	0.721929	0.0399899
ENSG00000167081	PBX3	0.720922	0.00214102
ENSG00000144834	TAGLN3	0.719538	0.0379695
ENSG00000064309	CDON	0.717202	0.0315485
ENSG00000166446	CDYL2	0.717187	0.00155199
ENSG00000075275	CELSR1	0.717032	0.0132534
ENSG00000109762	SNX25	0.717004	0.0179795
ENSG00000154556	SORBS2	0.716254	0.0150197
ENSG00000122359	ANXA11	0.715882	0.00608698
ENSG00000064393	HIPK2	0.715828	0.00233607
ENSG00000119686	FLVCR2	0.715385	0.0364052
ENSG00000165349	SLC7A3	0.714711	0.00164536
ENSG00000165879	FRAT1	0.714642	0.013137
ENSG00000075426	FOSL2	0.713241	0.00399563
ENSG00000186951	PPARA	0.712923	0.0008124
ENSG00000164484	TMEM200A	0.711369	0.0401672
ENSG00000092621	PHGDH	0.709676	0.0408093
ENSG00000213420	GPC2	0.698649	0.0371637
ENSG00000271601	LIX1L	0.696519	1.03726e-05
ENSG00000101265	RASSF2	0.694307	0.00651941
ENSG00000122863	CHST3	0.694107	0.00350899
ENSG00000013288	MAN2B2	0.690247	0.0497123
ENSG00000138759	FRAS1	0.690032	0.0227313
ENSG00000154118	JPH3	0.685417	0.0124273
ENSG00000088280	ASAP3	0.682655	0.00782621
ENSG00000166123	GPT2	0.682101	0.0354477
ENSG00000157404	KIT	0.680278	0.0478216
ENSG00000250366	TUNAR	0.67951	0.00165273
ENSG00000143499	SMYD2	0.67068	0.00724817
ENSG00000165730	STOX1	0.670575	0.00211938
ENSG00000206432	TMEM200C	0.668889	0.0371637
ENSG00000139116	KIF21A	0.667376	0.0392612
ENSG00000151729	SLC25A4	0.66436	4.29244e-05
ENSG00000146648	EGFR	0.660776	0.0406667
ENSG00000143061	IGSF3	0.659979	0.0135448
ENSG00000054277	OPN3	0.651528	0.0354595
ENSG00000165495	PKNOX2	0.645639	0.00512022
ENSG00000132846	ZBED3	0.644036	0.024489
ENSG00000176809	LRRC37A3	0.642682	0.0220744
ENSG00000072832	CRMP1	0.642633	0.0144986
ENSG00000140848	CPNE2	0.642023	0.0036507
ENSG00000106070	GRB10	0.641627	6.42089e-06
ENSG00000196526	AFAP1	0.641526	0.0029107
ENSG00000128266	GNAZ	0.641043	0.0328358
ENSG00000185989	RASA3	0.64037	0.0453061
ENSG00000130956	HABP4	0.637304	0.013811
ENSG00000007372	PAX6	0.631688	0.00811273
ENSG00000108018	SORCS1	0.631528	0.00468549
ENSG00000140577	CRTC3	0.631041	0.000221671
ENSG00000141639	MAPK4	0.628985	0.0098417
ENSG00000039560	RAI14	0.6288	0.0150197
ENSG00000172458	IL17D	0.628678	0.0155864
ENSG00000101160	CTSZ	0.628429	0.00683263
ENSG00000089057	SLC23A2	0.628035	0.0208046
ENSG00000143479	DYRK3	0.622924	0.0008124
ENSG00000182890	GLUD2	0.622043	0.00489052
ENSG00000071205	ARHGAP10	0.621061	0.0046866
ENSG00000257923	CUX1	0.621015	0.00488135
ENSG00000205763	RP9P	0.616893	0.00660325
ENSG00000153721	CNKSR3	0.616304	0.00106412
ENSG00000185551	NR2F2	0.6152	0.00268835
ENSG00000196782	MAML3	0.612813	0.026671
ENSG00000183020	AP2A2	0.611293	0.00228534
ENSG00000204227	RING1	0.609015	0.0499698
ENSG00000111249	CUX2	0.6062	0.00954671
ENSG00000157423	HYDIN	0.600991	0.047958
ENSG00000173320	STOX2	0.599525	0.0158381
ENSG00000140443	IGF1R	0.598072	0.0277009
ENSG00000112290	WASF1	0.591686	0.0119744
ENSG00000141570	CBX8	0.59116	0.0465764
ENSG00000100422	CERK	0.589613	0.0192014
ENSG00000274180	NATD1	0.585231	0.0452275
ENSG00000197724	PHF2	0.58226	0.00488135
ENSG00000170873	MTSS1	0.57248	0.0173276
ENSG00000234745	HLA-B	0.570819	0.008617
ENSG00000141576	RNF157	0.568757	0.00957591
ENSG00000160145	KALRN	0.566054	0.0442415
ENSG00000173706	HEG1	0.564735	0.0170987
ENSG00000051108	HERPUD1	0.561621	0.0494674
ENSG00000196116	TDRD7	0.553386	0.0436657
ENSG00000155849	ELMO1	0.548865	0.0314932
ENSG00000171867	PRNP	0.544548	0.0442415
ENSG00000164402	SEPT8	0.525361	0.0108856
ENSG00000170743	SYT9	0.524274	0.0444769
ENSG00000065308	TRAM2	0.524189	0.0074241
ENSG00000134278	SPIRE1	0.52296	0.00491112
ENSG00000086062	B4GALT1	0.521804	0.0468928
ENSG00000198722	UNC13B	0.501119	0.00223891
ENSG00000133985	TTC9	0.493159	0.0482633
ENSG00000050165	DKK3	0.492012	0.0385303
ENSG00000147324	MFHAS1	0.491015	0.0134629
ENSG00000026025	VIM	0.490681	0.0332416
ENSG00000174136	RGMB	0.485821	0.0109303
ENSG00000115170	ACVR1	0.485758	0.0240145
ENSG00000105928	GSDME	0.481725	0.0136558
ENSG00000152684	PELO	0.481612	0.0452275
ENSG00000166224	SGPL1	0.479185	0.00876914
ENSG00000186834	HEXIM1	0.474747	0.0483756
ENSG00000118508	RAB32	0.470401	0.0389351
ENSG00000010803	SCMH1	0.466293	0.00718914
ENSG00000099204	ABLIM1	0.464305	0.0482798
ENSG00000259330	INAFM2	0.462266	0.0353108
ENSG00000111275	ALDH2	0.438447	0.00508529
ENSG00000120254	MTHFD1L	0.438157	0.0444769
ENSG00000089876	DHX32	-0.378309	0.043501
ENSG00000014919	COX15	-0.429917	0.0408444
ENSG00000140463	BBS4	-0.436411	0.0279574
ENSG00000164347	GFM2	-0.444723	0.0456332
ENSG00000163682	RPL9	-0.46221	0.0313377
ENSG00000123739	PLA2G12A	-0.473344	0.0495569
ENSG00000171469	ZNF561	-0.481688	0.0298764
ENSG00000124766	SOX4	-0.483829	0.0148623
ENSG00000237506	RPSAP15	-0.490283	0.0482798
ENSG00000049883	PTCD2	-0.496789	0.0204943
ENSG00000163257	DCAF16	-0.512974	0.00644353
ENSG00000139180	NDUFA9	-0.52218	0.0162466
ENSG00000204370	SDHD	-0.523911	0.0482798
ENSG00000106484	MEST	-0.524812	0.0289515
ENSG00000164466	SFXN1	-0.535943	0.0203429
ENSG00000114480	GBE1	-0.540665	0.0256466
ENSG00000135249	RINT1	-0.542933	0.0255697
ENSG00000133107	TRPC4	-0.546897	0.0191373
ENSG00000170734	POLH	-0.552366	0.0230712
ENSG00000029639	TFB1M	-0.556257	0.0406667
ENSG00000119471	HSDL2	-0.557358	0.0436766
ENSG00000138686	BBS7	-0.558391	0.0310813
ENSG00000196636	SDHAF3	-0.565827	0.00979646
ENSG00000204856	FAM216A	-0.570334	0.00568534
ENSG00000138764	CCNG2	-0.572162	0.0231293
ENSG00000123600	METTL8	-0.572343	0.0366663
ENSG00000153094	BCL2L11	-0.573016	0.0205605
ENSG00000050405	LIMA1	-0.577399	0.0255697
ENSG00000135698	MPHOSPH6	-0.580028	0.0397779
ENSG00000134419	RPS15A	-0.580802	0.0444769
ENSG00000149948	HMGA2	-0.581436	0.0321321
ENSG00000145425	RPS3A	-0.583455	0.0152069
ENSG00000171004	HS6ST2	-0.590263	0.0495569
ENSG00000134490	TMEM241	-0.594739	0.043661
ENSG00000139263	LRIG3	-0.595363	0.00469408
ENSG00000120162	MOB3B	-0.596249	0.000461885
ENSG00000165240	ATP7A	-0.597573	0.0394602
ENSG00000058668	ATP2B4	-0.603348	0.00417091
ENSG00000106415	GLCCI1	-0.603651	0.0315673
ENSG00000167196	FBXO22	-0.608799	0.0379695
ENSG00000165821	SALL2	-0.609647	0.0307948
ENSG00000165355	FBXO33	-0.61047	0.0470933
ENSG00000115425	PECR	-0.614079	0.0130937
ENSG00000163638	ADAMTS9	-0.616397	0.0482798
ENSG00000072274	TFRC	-0.620667	0.0215126
ENSG00000234797	RPS3AP6	-0.626797	0.0074241
ENSG00000070961	ATP2B1	-0.626825	0.0184024
ENSG00000112419	PHACTR2	-0.630622	0.0277411
ENSG00000196839	ADA	-0.6375	0.0481406
ENSG00000196072	BLOC1S2	-0.637514	0.0335565
ENSG00000262655	SPON1	-0.637609	0.00901584
ENSG00000059804	SLC2A3	-0.645629	0.00234633
ENSG00000206557	TRIM71	-0.647004	0.00739867
ENSG00000120327	PCDHB14	-0.648114	0.0284277
ENSG00000163449	TMEM169	-0.654585	0.0175172
ENSG00000120549	KIAA1217	-0.660173	0.000187029
ENSG00000164751	PEX2	-0.662796	0.0143779
ENSG00000134602	STK26	-0.666392	0.0063103
ENSG00000177570	SAMD12	-0.672604	0.0130475
ENSG00000107438	PDLIM1	-0.674974	0.0371637
ENSG00000137502	RAB30	-0.676624	0.0367631
ENSG00000158769	F11R	-0.677085	0.0088558
ENSG00000133687	TMTC1	-0.677775	0.014258
ENSG00000112379	ARFGEF3	-0.678635	0.00913837
ENSG00000170271	FAXDC2	-0.678843	0.0271709
ENSG00000101445	PPP1R16B	-0.687681	0.00830659
ENSG00000139132	FGD4	-0.689726	0.0220744
ENSG00000162998	FRZB	-0.691155	0.0261575
ENSG00000183908	LRRC55	-0.695035	0.0393946
ENSG00000112249	ASCC3	-0.699135	0.00349384
ENSG00000167306	MYO5B	-0.700734	0.015446
ENSG00000185652	NTF3	-0.703352	0.039284
ENSG00000091972	CD200	-0.713988	0.00281978
ENSG00000005469	CROT	-0.717695	0.0326781
ENSG00000145439	CBR4	-0.721	0.0371933
ENSG00000065621	GSTO2	-0.727224	0.0188788
ENSG00000234684	SDCBP2-AS1	-0.732931	0.0116066
ENSG00000205212	CCDC144NL	-0.735222	0.0371118
ENSG00000143013	LMO4	-0.739739	0.000374639
ENSG00000226084	AC113935.1	-0.741503	0.0435225
ENSG00000131791	PRKAB2	-0.743042	0.0379695
ENSG00000172987	HPSE2	-0.746754	0.0162466
ENSG00000223756	TSSC2	-0.752519	0.000896474
ENSG00000166492	FAM86GP	-0.755501	0.0121595
ENSG00000185664	PMEL	-0.75661	0.00431249
ENSG00000131242	RAB11FIP4	-0.76093	0.000935019
ENSG00000129675	ARHGEF6	-0.761611	0.026737
ENSG00000116106	EPHA4	-0.77401	0.00716777
ENSG00000231154	MORF4L2-AS1	-0.774355	0.0212844
ENSG00000095209	TMEM38B	-0.775596	0.0256466
ENSG00000198087	CD2AP	-0.777316	0.027416
ENSG00000120324	PCDHB10	-0.778098	0.00342677
ENSG00000133019	CHRM3	-0.778296	0.0470592
ENSG00000135362	PRR5L	-0.784081	0.0365671
ENSG00000114200	BCHE	-0.785617	0.0255697
ENSG00000156299	TIAM1	-0.802812	0.00108448
ENSG00000091136	LAMB1	-0.803851	0.00491112
ENSG00000173258	ZNF483	-0.805584	0.0428672
ENSG00000151967	SCHIP1	-0.809654	0.0167891
ENSG00000278023	RDM1	-0.811362	0.0253969
ENSG00000120318	ARAP3	-0.817289	0.0358977
ENSG00000145642	SHISAL2B	-0.819967	0.00905437
ENSG00000164114	MAP9	-0.823478	0.0278923
ENSG00000198075	SULT1C4	-0.828216	0.00413503
ENSG00000109107	ALDOC	-0.830158	0.00453544
ENSG00000185088	RPS27L	-0.833044	0.00652326
ENSG00000114023	FAM162A	-0.834399	0.00016641
ENSG00000106392	C1GALT1	-0.841784	0.00637473
ENSG00000198795	ZNF521	-0.848293	3.51103e-07
ENSG00000182580	EPHB3	-0.85212	0.000149047
ENSG00000134532	SOX5	-0.855992	0.000620088
ENSG00000176204	LRRTM4	-0.856164	0.0421031
ENSG00000163032	VSNL1	-0.863669	0.0348404
ENSG00000281398	SNHG4	-0.864547	0.00488296
ENSG00000162105	SHANK2	-0.869135	0.00124913
ENSG00000186007	LEMD1	-0.870631	0.000752891
ENSG00000155099	PIP4P2	-0.871369	0.00133266
ENSG00000242779	ZNF702P	-0.872874	7.37039e-05
ENSG00000189067	LITAF	-0.876693	0.0394602
ENSG00000213694	S1PR3	-0.877262	0.0202927
ENSG00000102195	GPR50	-0.880727	0.0326781
ENSG00000091490	SEL1L3	-0.880902	1.04823e-05
ENSG00000136237	RAPGEF5	-0.88397	5.04881e-05
ENSG00000171219	CDC42BPG	-0.888917	0.047958
ENSG00000152256	PDK1	-0.894581	0.0148784
ENSG00000089692	LAG3	-0.91119	0.0292582
ENSG00000206129	AC006305.1	-0.912312	0.0384368
ENSG00000155090	KLF10	-0.913191	0.0328244
ENSG00000163171	CDC42EP3	-0.914224	6.01762e-05
ENSG00000122507	BBS9	-0.921382	0.00102114
ENSG00000177685	CRACR2B	-0.923775	0.0108341
ENSG00000166068	SPRED1	-0.930752	0.00192894
ENSG00000072041	SLC6A15	-0.931364	0.00132859
ENSG00000197261	C6orf141	-0.932365	0.000781561
ENSG00000174721	FGFBP3	-0.938048	0.000321849
ENSG00000082781	ITGB5	-0.942398	0.0173387
ENSG00000021300	PLEKHB1	-0.942557	0.000123852
ENSG00000144730	IL17RD	-0.943558	0.00510804
ENSG00000107679	PLEKHA1	-0.943829	0.0142403
ENSG00000172062	SMN1	-0.947254	0.012052
ENSG00000137868	STRA6	-0.958061	0.00644623
ENSG00000134574	DDB2	-0.958287	0.00182245
ENSG00000119888	EPCAM	-0.962069	0.00503893
ENSG00000170608	FOXA3	-0.964313	0.00153795
ENSG00000170017	ALCAM	-0.96612	0.00421611
ENSG00000011201	ANOS1	-0.968869	0.0024912
ENSG00000156475	PPP2R2B	-0.975563	0.00348756
ENSG00000223573	TINCR	-0.98196	0.0168134
ENSG00000080546	SESN1	-0.98571	0.000172175
ENSG00000230623	AC104461.1	-0.98581	0.000569136
ENSG00000230453	ANKRD18B	-0.991868	0.0240066
ENSG00000244509	APOBEC3C	-0.992222	0.00210105
ENSG00000205213	LGR4	-0.998944	2.25953e-06
ENSG00000173068	BNC2	-1.00102	0.0437804
ENSG00000145632	PLK2	-1.00523	0.0167098
ENSG00000106278	PTPRZ1	-1.01681	9.39527e-06
ENSG00000187720	THSD4	-1.0239	1.32903e-05
ENSG00000185495	AC138393.1	-1.02406	0.0167098
ENSG00000111846	GCNT2	-1.02425	2.10434e-07
ENSG00000275620	FLJ16779	-1.03246	0.00328252
ENSG00000116574	RHOU	-1.03417	2.65094e-06
ENSG00000145416	MARCH1	-1.0377	0.0352422
ENSG00000189184	PCDH18	-1.03916	1.75047e-08
ENSG00000152952	PLOD2	-1.03944	0.00152656
ENSG00000164181	ELOVL7	-1.04354	0.045857
ENSG00000228526	MIR34AHG	-1.05057	0.0313377
ENSG00000246465	AC138904.1	-1.05477	0.000466461
ENSG00000164237	CMBL	-1.05582	0.000221684
ENSG00000148357	HMCN2	-1.05924	0.00165273
ENSG00000274286	ADRA2B	-1.05927	0.00568534
ENSG00000120457	KCNJ5	-1.06173	0.020951
ENSG00000048392	RRM2B	-1.06283	0.00396324
ENSG00000131080	EDA2R	-1.07887	0.00616008
ENSG00000139318	DUSP6	-1.0799	0.024489
ENSG00000197479	PCDHB11	-1.08343	0.00245953
ENSG00000074695	LMAN1	-1.10553	0.000153613
ENSG00000181449	SOX2	-1.10713	7.74571e-05
ENSG00000144749	LRIG1	-1.11813	4.48236e-11
ENSG00000213468	FIRRE	-1.12208	0.00183261
ENSG00000134508	CABLES1	-1.12329	0.00982141
ENSG00000135525	MAP7	-1.12873	3.72948e-06
ENSG00000112902	SEMA5A	-1.13121	0.00468549
ENSG00000040731	CDH10	-1.14103	0.00102653
ENSG00000173535	TNFRSF10C	-1.14379	0.0027214
ENSG00000138083	SIX3	-1.14905	0.00651941
ENSG00000134333	LDHA	-1.15463	0.000677084
ENSG00000138670	RASGEF1B	-1.15696	0.00221455
ENSG00000176907	TCIM	-1.16635	0.0339307
ENSG00000178773	CPNE7	-1.17008	0.0111878
ENSG00000064763	FAR2	-1.17756	0.000427993
ENSG00000198732	SMOC1	-1.1897	8.09149e-05
ENSG00000280077	AL353763.2	-1.20448	0.0256457
ENSG00000198121	LPAR1	-1.20911	2.09683e-08
ENSG00000117394	SLC2A1	-1.21316	3.64501e-05
ENSG00000214076	CPSF1P1	-1.21715	0.00148061
ENSG00000185745	IFIT1	-1.21902	1.96213e-05
ENSG00000170955	CAVIN3	-1.22959	0.0364052
ENSG00000164951	PDP1	-1.23935	0.000132027
ENSG00000164251	F2RL1	-1.24507	0.00138858
ENSG00000106689	LHX2	-1.24849	5.00831e-05
ENSG00000177106	EPS8L2	-1.25319	0.0194138
ENSG00000180071	ANKRD18A	-1.25843	0.00197177
ENSG00000157168	NRG1	-1.26314	2.25953e-06
ENSG00000117069	ST6GALNAC5	-1.27852	7.97945e-07
ENSG00000140450	ARRDC4	-1.27882	0.000581577
ENSG00000172318	B3GALT1	-1.27982	3.30526e-06
ENSG00000006468	ETV1	-1.28241	0.00108448
ENSG00000159388	BTG2	-1.28444	3.12247e-09
ENSG00000249859	PVT1	-1.28821	4.24234e-05
ENSG00000049130	KITLG	-1.31166	0.0173276
ENSG00000172296	SPTLC3	-1.31346	0.00146333
ENSG00000136158	SPRY2	-1.32074	0.000149647
ENSG00000107798	LIPA	-1.32082	1.90418e-06
ENSG00000198203	SULT1C2	-1.32641	0.000455429
ENSG00000100095	SEZ6L	-1.3331	0.00120116
ENSG00000172667	ZMAT3	-1.35133	0.000409731
ENSG00000092051	JPH4	-1.36019	0.00287565
ENSG00000230269	LINC02525	-1.37016	0.000191465
ENSG00000125869	LAMP5	-1.37225	0.00086395
ENSG00000163071	SPATA18	-1.38353	0.00149304
ENSG00000111913	RIPOR2	-1.38371	3.64501e-05
ENSG00000008394	MGST1	-1.38661	0.00033919
ENSG00000265972	TXNIP	-1.39229	0.00304356
ENSG00000184349	EFNA5	-1.41063	1.19208e-10
ENSG00000176399	DMRTA1	-1.41853	3.51103e-07
ENSG00000146530	VWDE	-1.42864	0.00488296
ENSG00000249790	AC092490.1	-1.45422	0.00154394
ENSG00000077942	FBLN1	-1.45822	0.00165273
ENSG00000185885	IFITM1	-1.45977	0.000675994
ENSG00000166073	GPR176	-1.46268	1.1032e-07
ENSG00000099250	NRP1	-1.47393	1.70284e-05
ENSG00000118257	NRP2	-1.50059	8.70167e-06
ENSG00000259556	AC090971.3	-1.53033	3.28882e-06
ENSG00000281406	BLACAT1	-1.54654	1.02398e-14
ENSG00000148948	LRRC4C	-1.55138	4.21433e-05
ENSG00000112796	ENPP5	-1.55269	2.61315e-05
ENSG00000124762	CDKN1A	-1.5638	9.08581e-06
ENSG00000231817	LINC01198	-1.59514	3.6121e-06
ENSG00000103710	RASL12	-1.60901	4.05964e-05
ENSG00000269993	KC877982.1	-1.62364	0.000131725
ENSG00000026103	FAS	-1.64551	0.000178035
ENSG00000139364	TMEM132B	-1.65044	7.28302e-15
ENSG00000177283	FZD8	-1.7232	1.79843e-07
ENSG00000185149	NPY2R	-1.76319	7.76381e-15
ENSG00000158747	NBL1	-1.77949	0.000105072
ENSG00000162433	AK4	-1.77985	7.64426e-09
ENSG00000240563	L1TD1	-1.80134	5.1451e-05
ENSG00000250337	PURPL	-1.84507	0.000135493
ENSG00000151892	GFRA1	-1.87319	2.46646e-09
ENSG00000163565	IFI16	-1.87709	5.50396e-12
ENSG00000244694	PTCHD4	-1.88583	1.816e-07
ENSG00000107831	FGF8	-1.89667	9.49806e-06
ENSG00000041982	TNC	-1.92279	1.04069e-07
ENSG00000145808	ADAMTS19	-1.94483	1.10982e-07
ENSG00000164434	FABP7	-2.0108	1.61731e-10
ENSG00000165023	DIRAS2	-2.01997	4.60163e-07
ENSG00000175832	ETV4	-2.02171	0.0306964
ENSG00000225156	AC012354.1	-2.05725	1.03726e-05
ENSG00000183092	BEGAIN	-2.082	1.1455e-06
ENSG00000134531	EMP1	-2.12148	1.30235e-11
ENSG00000009694	TENM1	-2.15713	0.000221684
ENSG00000161896	IP6K3	-2.16444	6.26575e-09
ENSG00000152939	MARVELD2	-2.18621	1.60745e-16
ENSG00000133980	VRTN	-2.20128	1.80229e-08
ENSG00000029534	ANK1	-2.30962	1.25976e-08
ENSG00000071909	MYO3B	-2.32305	5.05114e-08
ENSG00000149090	PAMR1	-2.33526	1.20564e-09
ENSG00000164220	F2RL2	-2.36715	1.25976e-08
ENSG00000164056	SPRY1	-2.37369	7.99856e-27
ENSG00000163251	FZD5	-2.41118	4.51236e-08
ENSG00000187678	SPRY4	-2.45384	5.32413e-05
ENSG00000168918	INPP5D	-2.45782	3.47406e-12
ENSG00000077274	CAPN6	-2.55518	7.62666e-11
ENSG00000134438	RAX	-3.35394	2.57645e-06
ENSG00000251095	AC097478.1	-3.56072	6.1575e-17
ENSG00000146674	IGFBP3	-3.66634	2.25875e-17
ENSG00000254656	RTL1	-3.69138	8.74261e-12
ENSG00000214548	MEG3	-4.18174	3.55864e-22
ENSG00000197406	DIO3	-5.62949	5.02627e-08
ENSG00000176165	FOXG1	-6.14859	4.18491e-11
