# Supplementary material for: Dual Role of DLK1 in GnRH Neuron Ontogeny
Source: Stem Cell Rev Rep. 2025 Sep 9;21(8):2711–26. doi: 10.1007/s12015-025-10972-y (PMC12504412; doi:10.1007/s12015-025-10972-y)
Supplement: Supplementary file 9 — List of DEGs on day 20 (acc vs ccc). [file 12015_2025_10972_MOESM9_ESM.xlsx]

## Sheet: Sheet1
gene_id	gene_name	log2FoldChange	padj
ENSG00000162761	LMX1A	11.5195	4.06036e-25
ENSG00000147655	RSPO2	8.23879	1.27323e-55
ENSG00000143869	GDF7	6.46802	1.37888e-45
ENSG00000075290	WNT8B	6.45969	1.70005e-09
ENSG00000137558	PI15	5.34643	6.27511e-13
ENSG00000117318	ID3	5.34174	1.11137e-107
ENSG00000146374	RSPO3	5.15517	2.45e-59
ENSG00000151952	TMEM132D	5.05636	3.0098e-50
ENSG00000181234	TMEM132C	4.63399	4.59959e-35
ENSG00000109851	DBX1	4.37475	4.0053e-07
ENSG00000125968	ID1	4.30024	3.08502e-34
ENSG00000047457	CP	4.24946	9.42599e-24
ENSG00000184347	SLIT3	4.15563	2.24391e-93
ENSG00000106078	COBL	4.0363	9.72882e-35
ENSG00000188064	WNT7B	3.83631	1.30043e-62
ENSG00000178403	NEUROG2	3.8137	1.13452e-08
ENSG00000115252	PDE1A	3.7577	7.81912e-37
ENSG00000064218	DMRT3	3.71	1.37888e-45
ENSG00000232284	GNG12-AS1	3.60069	1.67197e-18
ENSG00000140873	ADAMTS18	3.44928	1.21207e-07
ENSG00000115738	ID2	3.41058	2.13553e-38
ENSG00000165092	ALDH1A1	3.32602	7.98404e-38
ENSG00000158270	COLEC12	3.18774	2.00879e-15
ENSG00000140945	CDH13	3.18044	6.695e-18
ENSG00000116729	WLS	3.17531	4.65888e-58
ENSG00000142700	DMRTA2	3.17261	4.70832e-37
ENSG00000165655	ZNF503	3.1381	2.20517e-94
ENSG00000087510	TFAP2C	3.13046	7.03616e-44
ENSG00000166105	GLB1L3	3.09711	3.61157e-30
ENSG00000168542	COL3A1	3.08503	2.37534e-46
ENSG00000170893	TRH	3.04237	1.5237e-64
ENSG00000237149	ZNF503-AS2	2.8656	4.17672e-21
ENSG00000148053	NTRK2	2.85572	1.50276e-10
ENSG00000178568	ERBB4	2.85547	7.43095e-12
ENSG00000095739	BAMBI	2.83561	2.32146e-31
ENSG00000153162	BMP6	2.79324	1.69204e-31
ENSG00000151892	GFRA1	2.78847	6.46218e-30
ENSG00000175356	SCUBE2	2.77488	1.03449e-17
ENSG00000273079	GRIN2B	2.77044	6.60315e-06
ENSG00000157856	DRC1	2.75445	9.99069e-31
ENSG00000116132	PRRX1	2.71949	1.07138e-17
ENSG00000175445	LPL	2.71696	8.22658e-09
ENSG00000078295	ADCY2	2.65489	7.62795e-39
ENSG00000092969	TGFB2	2.65114	3.0742e-24
ENSG00000197705	KLHL14	2.62874	9.56523e-37
ENSG00000187634	SAMD11	2.60331	2.35582e-25
ENSG00000134115	CNTN6	2.55247	0.000517689
ENSG00000183454	GRIN2A	2.5444	7.01769e-06
ENSG00000172159	FRMD3	2.52209	2.31528e-09
ENSG00000185551	NR2F2	2.51128	3.0098e-50
ENSG00000145242	EPHA5	2.50096	1.54373e-12
ENSG00000253661	ZFHX4-AS1	2.4236	1.86767e-29
ENSG00000146242	TPBG	2.40833	9.37137e-102
ENSG00000128567	PODXL	2.3612	6.85433e-10
ENSG00000137801	THBS1	2.31464	7.54313e-20
ENSG00000132205	EMILIN2	2.30254	1.01354e-07
ENSG00000129654	FOXJ1	2.29961	1.16416e-31
ENSG00000182168	UNC5C	2.298	6.87413e-21
ENSG00000178573	MAF	2.27673	1.52212e-93
ENSG00000087303	NID2	2.2763	7.43948e-24
ENSG00000134531	EMP1	2.25906	1.73404e-25
ENSG00000175745	NR2F1	2.25281	6.26528e-24
ENSG00000122644	ARL4A	2.24277	1.95207e-59
ENSG00000189127	ANKRD34B	2.21216	1.62115e-16
ENSG00000159248	GJD2	2.21085	1.27752e-07
ENSG00000100314	CABP7	2.17373	2.3171e-08
ENSG00000156804	FBXO32	2.17323	1.91076e-05
ENSG00000112769	LAMA4	2.172	1.62115e-16
ENSG00000075223	SEMA3C	2.17021	9.47226e-22
ENSG00000198729	PPP1R14C	2.15885	1.34851e-19
ENSG00000175170	FAM182B	2.11441	1.07179e-17
ENSG00000143355	LHX9	2.06166	0.000726266
ENSG00000151136	BTBD11	2.03894	2.72275e-12
ENSG00000143248	RGS5	2.03687	5.76044e-15
ENSG00000114251	WNT5A	2.03652	3.84406e-36
ENSG00000140067	FAM181A	2.03241	9.48893e-26
ENSG00000119866	BCL11A	2.02504	1.23602e-08
ENSG00000125804	FAM182A	2.0211	5.53061e-11
ENSG00000115474	KCNJ13	2.01621	0.000284057
ENSG00000159212	CLIC6	1.96363	2.57091e-16
ENSG00000066032	CTNNA2	1.93944	1.19052e-48
ENSG00000178538	CA8	1.92021	5.73581e-21
ENSG00000134438	RAX	1.91128	0.00245593
ENSG00000132854	KANK4	1.90004	5.75113e-13
ENSG00000137834	SMAD6	1.8989	1.51395e-12
ENSG00000147883	CDKN2B	1.85182	2.5462e-10
ENSG00000171766	GATM	1.84901	3.0098e-50
ENSG00000081138	CDH7	1.8475	0.0271427
ENSG00000198739	LRRTM3	1.84286	0.022264
ENSG00000068078	FGFR3	1.83205	7.29047e-23
ENSG00000203727	SAMD5	1.8117	3.2477e-07
ENSG00000237187	NR2F1-AS1	1.8114	3.26896e-21
ENSG00000175785	PRIMA1	1.80971	6.72708e-18
ENSG00000247809	NR2F2-AS1	1.80189	2.73556e-12
ENSG00000206538	VGLL3	1.79794	2.20866e-07
ENSG00000132561	MATN2	1.78659	2.66177e-18
ENSG00000172014	ANKRD20A4	1.78159	2.5462e-10
ENSG00000145536	ADAMTS16	1.78076	6.26746e-22
ENSG00000163132	MSX1	1.77649	5.99493e-06
ENSG00000123243	ITIH5	1.7616	0.0288648
ENSG00000145423	SFRP2	1.76147	1.686e-19
ENSG00000101134	DOK5	1.75438	2.27467e-11
ENSG00000166426	CRABP1	1.73718	4.76783e-13
ENSG00000165072	MAMDC2	1.72046	7.49244e-11
ENSG00000153814	JAZF1	1.7101	1.53878e-38
ENSG00000120156	TEK	1.70412	3.22129e-13
ENSG00000135525	MAP7	1.70043	1.21303e-08
ENSG00000102109	PCSK1N	1.67359	1.23308e-30
ENSG00000134954	ETS1	1.66117	9.30481e-09
ENSG00000164853	UNCX	1.65394	0.0153416
ENSG00000071205	ARHGAP10	1.64314	1.36936e-15
ENSG00000166106	ADAMTS15	1.63906	1.41204e-21
ENSG00000066468	FGFR2	1.63873	2.29059e-05
ENSG00000185567	AHNAK2	1.63267	3.75107e-10
ENSG00000162849	KIF26B	1.62622	3.31608e-18
ENSG00000101542	CDH20	1.62317	3.55009e-12
ENSG00000082397	EPB41L3	1.61513	1.17883e-10
ENSG00000133519	ZDHHC8P1	1.61382	7.06898e-15
ENSG00000162692	VCAM1	1.6065	3.01715e-29
ENSG00000187122	SLIT1	1.60616	1.18863e-12
ENSG00000153266	FEZF2	1.60072	2.38029e-22
ENSG00000168461	RAB31	1.59849	5.74822e-11
ENSG00000080573	COL5A3	1.59634	9.77514e-13
ENSG00000198597	ZNF536	1.59478	1.02685e-13
ENSG00000134121	CHL1	1.58399	0.000651616
ENSG00000111218	PRMT8	1.56965	0.00874025
ENSG00000151320	AKAP6	1.56828	0.00449229
ENSG00000143768	LEFTY2	1.54609	0.0140615
ENSG00000120149	MSX2	1.53713	0.0119574
ENSG00000076356	PLXNA2	1.52684	0.000394387
ENSG00000175497	DPP10	1.5186	8.49708e-22
ENSG00000007350	TKTL1	1.51201	9.13846e-08
ENSG00000171786	NHLH1	1.50864	0.00501326
ENSG00000124785	NRN1	1.50776	7.14864e-05
ENSG00000163453	IGFBP7	1.49473	3.49777e-13
ENSG00000076716	GPC4	1.4898	7.60589e-10
ENSG00000105855	ITGB8	1.48763	1.75363e-09
ENSG00000099204	ABLIM1	1.48377	4.97162e-26
ENSG00000077092	RARB	1.47447	1.0072e-08
ENSG00000163661	PTX3	1.47083	0.00104887
ENSG00000184985	SORCS2	1.46476	7.03021e-10
ENSG00000124225	PMEPA1	1.46066	4.73646e-16
ENSG00000129595	EPB41L4A	1.44327	1.19297e-09
ENSG00000170962	PDGFD	1.43621	2.68336e-05
ENSG00000158258	CLSTN2	1.42766	1.95424e-06
ENSG00000173947	PIFO	1.42636	1.76554e-13
ENSG00000185985	SLITRK2	1.42199	0.00733038
ENSG00000128045	RASL11B	1.41933	1.39006e-05
ENSG00000150551	LYPD1	1.40922	8.31894e-23
ENSG00000168938	PPIC	1.40652	1.80369e-09
ENSG00000221818	EBF2	1.39994	3.67133e-05
ENSG00000135333	EPHA7	1.39002	2.03608e-27
ENSG00000256463	SALL3	1.38504	4.34561e-09
ENSG00000153993	SEMA3D	1.37242	5.87791e-08
ENSG00000177469	CAVIN1	1.3722	4.13114e-09
ENSG00000107249	GLIS3	1.35872	1.77659e-10
ENSG00000154856	APCDD1	1.35444	4.17011e-10
ENSG00000080493	SLC4A4	1.35222	5.73939e-10
ENSG00000175161	CADM2	1.35122	0.0117066
ENSG00000249992	TMEM158	1.33938	0.00557534
ENSG00000162745	OLFML2B	1.32473	1.68731e-09
ENSG00000144057	ST6GAL2	1.31844	3.11487e-08
ENSG00000069696	DRD4	1.31165	3.79691e-10
ENSG00000173482	PTPRM	1.31112	3.13074e-14
ENSG00000255794	RMST	1.30878	1.38228e-08
ENSG00000176463	SLCO3A1	1.29925	3.66655e-21
ENSG00000127863	TNFRSF19	1.29922	1.51033e-09
ENSG00000163618	CADPS	1.29898	2.92055e-05
ENSG00000102034	ELF4	1.2979	3.35654e-07
ENSG00000175874	CREG2	1.29344	0.000646628
ENSG00000124942	AHNAK	1.29204	6.28009e-15
ENSG00000276462	BX255923.2	1.28535	0.000380132
ENSG00000180875	GREM2	1.28464	0.0273131
ENSG00000178031	ADAMTSL1	1.28283	0.0193753
ENSG00000004848	ARX	1.28174	6.06089e-28
ENSG00000154721	JAM2	1.27151	1.60787e-17
ENSG00000134755	DSC2	1.26952	2.97531e-17
ENSG00000003137	CYP26B1	1.25577	6.42582e-05
ENSG00000091986	CCDC80	1.25295	6.56914e-07
ENSG00000134762	DSC3	1.24845	1.80101e-09
ENSG00000180628	PCGF5	1.24797	6.5056e-15
ENSG00000135363	LMO2	1.24577	5.08614e-07
ENSG00000163508	EOMES	1.24556	0.0317314
ENSG00000171502	COL24A1	1.24364	0.000414826
ENSG00000152377	SPOCK1	1.24139	9.51663e-06
ENSG00000147642	SYBU	1.23987	0.000152398
ENSG00000147027	TMEM47	1.21904	2.39111e-10
ENSG00000135540	NHSL1	1.2145	2.03511e-14
ENSG00000007372	PAX6	1.2141	7.0909e-12
ENSG00000108821	COL1A1	1.21253	1.14132e-09
ENSG00000163975	MELTF	1.20252	0.0326407
ENSG00000172348	RCAN2	1.20004	2.68284e-05
ENSG00000111783	RFX4	1.19316	6.66982e-41
ENSG00000048540	LMO3	1.18541	2.0335e-12
ENSG00000169629	RGPD8	1.18436	0.0134795
ENSG00000175264	CHST1	1.18073	0.000834834
ENSG00000109099	PMP22	1.1782	6.83967e-10
ENSG00000118523	CTGF	1.17731	1.37731e-08
ENSG00000139329	LUM	1.17409	9.13846e-08
ENSG00000138653	NDST4	1.16991	2.35466e-12
ENSG00000185920	PTCH1	1.16889	3.33136e-12
ENSG00000101871	MID1	1.15693	2.54121e-33
ENSG00000121989	ACVR2A	1.1564	5.72031e-07
ENSG00000104081	BMF	1.14068	5.97403e-06
ENSG00000150471	ADGRL3	1.13843	4.07563e-09
ENSG00000140859	KIFC3	1.12993	8.09944e-08
ENSG00000162496	DHRS3	1.12866	1.53443e-06
ENSG00000100311	PDGFB	1.12806	1.49044e-07
ENSG00000144485	HES6	1.12781	0.00656617
ENSG00000253368	TRNP1	1.12655	1.9071e-05
ENSG00000152402	GUCY1A2	1.12596	1.27024e-09
ENSG00000103226	NOMO3	1.12558	0.00800169
ENSG00000139800	ZIC5	1.12412	7.14985e-10
ENSG00000128965	CHAC1	1.12347	0.0106129
ENSG00000146648	EGFR	1.12064	0.000109667
ENSG00000081479	LRP2	1.11745	3.29808e-06
ENSG00000117602	RCAN3	1.11663	8.1193e-08
ENSG00000155760	FZD7	1.11543	8.15251e-06
ENSG00000145721	LIX1	1.10925	2.9064e-12
ENSG00000165912	PACSIN3	1.10657	2.01166e-10
ENSG00000185585	OLFML2A	1.10321	0.000129508
ENSG00000164176	EDIL3	1.10098	9.70003e-06
ENSG00000151490	PTPRO	1.09826	0.000264588
ENSG00000131370	SH3BP5	1.09296	6.08343e-07
ENSG00000092421	SEMA6A	1.09169	1.26884e-11
ENSG00000180914	OXTR	1.08318	4.87286e-06
ENSG00000152661	GJA1	1.07596	2.52533e-10
ENSG00000165795	NDRG2	1.07362	2.96715e-05
ENSG00000166033	HTRA1	1.07358	1.39334e-12
ENSG00000112394	SLC16A10	1.07204	6.10261e-11
ENSG00000120594	PLXDC2	1.06696	1.86738e-10
ENSG00000099994	SUSD2	1.06469	0.000669558
ENSG00000118997	DNAH7	1.06362	0.000923155
ENSG00000147509	RGS20	1.05612	4.8791e-07
ENSG00000168916	ZNF608	1.05337	3.38643e-09
ENSG00000064042	LIMCH1	1.04967	0.0474489
ENSG00000069535	MAOB	1.04784	1.38969e-05
ENSG00000157322	CLEC18A	1.04611	5.24896e-06
ENSG00000165238	WNK2	1.04517	5.8993e-20
ENSG00000188051	TMEM221	1.0451	2.12687e-07
ENSG00000244486	SCARF2	1.04355	8.35885e-06
ENSG00000108551	RASD1	1.03955	0.00227414
ENSG00000110328	GALNT18	1.0372	1.04196e-10
ENSG00000146090	RASGEF1C	1.03582	0.00337891
ENSG00000043355	ZIC2	1.03166	2.07394e-06
ENSG00000151789	ZNF385D	1.02993	0.00385873
ENSG00000102230	PCYT1B	1.02498	0.000920037
ENSG00000227640	SOX21-AS1	1.02268	4.81958e-05
ENSG00000275342	PRAG1	1.02065	4.23988e-08
ENSG00000176720	BOK	1.01953	4.64276e-06
ENSG00000171992	SYNPO	1.01618	7.80881e-06
ENSG00000198668	CALM1	1.01584	7.29047e-23
ENSG00000131378	RFTN1	1.01236	1.15047e-05
ENSG00000114670	NEK11	1.01026	1.00976e-05
ENSG00000125845	BMP2	1.00742	6.04467e-06
ENSG00000101144	BMP7	1.0066	5.44068e-31
ENSG00000139173	TMEM117	1.00526	1.0547e-05
ENSG00000050165	DKK3	1.00491	5.27929e-06
ENSG00000263146	LINC01896	1.00424	7.59933e-07
ENSG00000196159	FAT4	1.00125	0.00013913
ENSG00000083067	TRPM3	0.998589	0.0162239
ENSG00000167081	PBX3	0.998017	2.06713e-07
ENSG00000141540	TTYH2	0.995831	1.26586e-08
ENSG00000162992	NEUROD1	0.992171	0.00752094
ENSG00000158246	TENT5B	0.989708	5.93667e-05
ENSG00000168785	TSPAN5	0.986666	1.57309e-06
ENSG00000110092	CCND1	0.979992	1.29377e-14
ENSG00000054277	OPN3	0.972816	6.40293e-05
ENSG00000182253	SYNM	0.965658	3.97282e-06
ENSG00000175928	LRRN1	0.963122	3.03045e-06
ENSG00000115896	PLCL1	0.956169	0.0201813
ENSG00000231991	ANXA2P2	0.954444	1.71013e-05
ENSG00000117791	MARC2	0.949858	0.000648481
ENSG00000268592	RAET1E-AS1	0.947663	0.000563565
ENSG00000134569	LRP4	0.947477	2.05808e-25
ENSG00000175352	NRIP3	0.94718	8.37869e-06
ENSG00000144476	ACKR3	0.945694	1.50538e-05
ENSG00000171791	BCL2	0.942474	8.31645e-10
ENSG00000146122	DAAM2	0.939879	4.6719e-05
ENSG00000182718	ANXA2	0.939752	3.79823e-08
ENSG00000145794	MEGF10	0.936079	6.01506e-06
ENSG00000060718	COL11A1	0.929788	9.30481e-09
ENSG00000143153	ATP1B1	0.926506	1.6728e-13
ENSG00000112232	KHDRBS2	0.921264	7.05915e-08
ENSG00000171811	CFAP46	0.918453	5.83223e-05
ENSG00000146197	SCUBE3	0.91811	5.26287e-08
ENSG00000253230	LINC00599	0.916104	0.00587202
ENSG00000103489	XYLT1	0.915805	5.05631e-07
ENSG00000186994	KANK3	0.912353	0.000257271
ENSG00000187867	PALM3	0.910323	0.000179612
ENSG00000183696	UPP1	0.907954	1.07551e-11
ENSG00000159251	ACTC1	0.90605	0.00241302
ENSG00000178104	PDE4DIP	0.905441	4.03188e-11
ENSG00000085563	ABCB1	0.901911	0.0134727
ENSG00000213949	ITGA1	0.901483	1.89849e-05
ENSG00000165633	VSTM4	0.898125	0.00041949
ENSG00000164199	ADGRV1	0.89779	4.80889e-12
ENSG00000151388	ADAMTS12	0.896387	1.59267e-09
ENSG00000011201	ANOS1	0.896209	3.56245e-05
ENSG00000106236	NPTX2	0.895391	0.00161168
ENSG00000259969	AL049838.1	0.892418	0.000204136
ENSG00000197461	PDGFA	0.891658	0.00125646
ENSG00000204569	PPP1R10	0.89129	5.61572e-05
ENSG00000172201	ID4	0.887237	5.30528e-05
ENSG00000121440	PDZRN3	0.886839	4.65677e-05
ENSG00000111412	C12orf49	0.886671	4.64276e-06
ENSG00000172380	GNG12	0.883575	7.16096e-08
ENSG00000171345	KRT19	0.880291	0.00247987
ENSG00000061337	LZTS1	0.879877	0.0226275
ENSG00000137501	SYTL2	0.877952	3.16564e-08
ENSG00000180447	GAS1	0.876912	2.60616e-05
ENSG00000101384	JAG1	0.871149	7.25346e-05
ENSG00000106012	IQCE	0.869333	9.79367e-05
ENSG00000237238	BMS1P10	0.867661	0.000426111
ENSG00000166501	PRKCB	0.867337	0.00236061
ENSG00000125266	EFNB2	0.866959	1.00045e-06
ENSG00000185250	PPIL6	0.86528	0.0007231
ENSG00000136367	ZFHX2	0.865176	0.0137931
ENSG00000155511	GRIA1	0.862324	0.000232272
ENSG00000113645	WWC1	0.861151	5.72528e-12
ENSG00000177551	NHLH2	0.859767	0.000458956
ENSG00000176907	TCIM	0.858982	9.87334e-09
ENSG00000129493	HEATR5A	0.85531	0.000215658
ENSG00000177303	CASKIN2	0.85274	8.92143e-06
ENSG00000103154	NECAB2	0.852396	1.85187e-05
ENSG00000115468	EFHD1	0.850994	8.06417e-08
ENSG00000100228	RAB36	0.843985	5.39455e-06
ENSG00000250366	TUNAR	0.839841	0.000123701
ENSG00000091409	ITGA6	0.837791	1.86908e-06
ENSG00000150687	PRSS23	0.835674	0.000110701
ENSG00000180537	RNF182	0.832239	3.47378e-09
ENSG00000185070	FLRT2	0.831566	0.000514184
ENSG00000182871	COL18A1	0.831296	5.16231e-09
ENSG00000143772	ITPKB	0.831011	2.35466e-12
ENSG00000120675	DNAJC15	0.830572	0.00104186
ENSG00000179388	EGR3	0.830255	0.0289312
ENSG00000122547	EEPD1	0.829531	1.00045e-06
ENSG00000164692	COL1A2	0.826349	0.000508498
ENSG00000111145	ELK3	0.825173	8.55434e-06
ENSG00000169862	CTNND2	0.823969	2.10377e-05
ENSG00000139116	KIF21A	0.821906	9.46792e-11
ENSG00000158966	CACHD1	0.821526	1.90952e-15
ENSG00000105810	CDK6	0.821155	4.75071e-06
ENSG00000089116	LHX5	0.816333	0.00877663
ENSG00000132334	PTPRE	0.81578	0.00720993
ENSG00000121005	CRISPLD1	0.815659	5.13896e-05
ENSG00000144847	IGSF11	0.815541	0.0493753
ENSG00000128052	KDR	0.814257	0.0140329
ENSG00000115902	SLC1A4	0.810405	0.00644681
ENSG00000140807	NKD1	0.809834	1.80902e-06
ENSG00000120833	SOCS2	0.808462	3.055e-05
ENSG00000154978	VOPP1	0.808298	3.18457e-12
ENSG00000070882	OSBPL3	0.806871	3.233e-06
ENSG00000162643	WDR63	0.806241	0.00144495
ENSG00000105738	SIPA1L3	0.805417	5.68877e-08
ENSG00000074590	NUAK1	0.803484	8.23917e-09
ENSG00000108001	EBF3	0.800668	3.37977e-05
ENSG00000111249	CUX2	0.799011	0.00649808
ENSG00000129596	CDO1	0.79783	1.79325e-08
ENSG00000142920	AZIN2	0.797806	0.000497289
ENSG00000074181	NOTCH3	0.79627	9.91065e-07
ENSG00000107736	CDH23	0.796251	3.51348e-05
ENSG00000084207	GSTP1	0.796074	5.826e-06
ENSG00000130638	ATXN10	0.794862	2.88028e-17
ENSG00000163864	NMNAT3	0.794127	0.000131665
ENSG00000153956	CACNA2D1	0.793233	0.0192777
ENSG00000165730	STOX1	0.789769	0.000264945
ENSG00000203867	RBM20	0.789073	0.00138551
ENSG00000182103	FAM181B	0.786457	0.018217
ENSG00000159713	TPPP3	0.785962	0.00247891
ENSG00000140044	JDP2	0.785176	2.61603e-05
ENSG00000158352	SHROOM4	0.7844	0.0286286
ENSG00000174099	MSRB3	0.783539	0.000105113
ENSG00000154310	TNIK	0.780303	0.000106273
ENSG00000181274	FRAT2	0.779802	9.41418e-06
ENSG00000132825	PPP1R3D	0.779343	4.04363e-06
ENSG00000128564	VGF	0.778449	0.00670192
ENSG00000179965	ZNF771	0.777309	0.00180678
ENSG00000176956	LY6H	0.773909	0.00511539
ENSG00000115380	EFEMP1	0.771759	0.000895131
ENSG00000132749	TESMIN	0.765604	2.13858e-06
ENSG00000123989	CHPF	0.765415	4.19645e-05
ENSG00000241852	C8orf58	0.764772	1.35508e-08
ENSG00000188342	GTF2F2	0.76377	0.000269487
ENSG00000114473	IQCG	0.762608	1.89849e-05
ENSG00000150347	ARID5B	0.760821	2.50487e-05
ENSG00000182463	TSHZ2	0.760235	0.000116439
ENSG00000245526	LINC00461	0.754704	0.00739242
ENSG00000166086	JAM3	0.750413	9.65871e-08
ENSG00000187957	DNER	0.748093	0.0157283
ENSG00000182022	CHST15	0.74516	0.00122889
ENSG00000174469	CNTNAP2	0.745091	3.33178e-07
ENSG00000166250	CLMP	0.744616	0.00168404
ENSG00000110057	UNC93B1	0.744394	1.1704e-06
ENSG00000169436	COL22A1	0.742591	6.83967e-10
ENSG00000196220	SRGAP3	0.740828	4.46549e-14
ENSG00000185697	MYBL1	0.740444	0.000779074
ENSG00000162493	PDPN	0.73895	0.00528119
ENSG00000128849	CGNL1	0.736747	4.64784e-05
ENSG00000153250	RBMS1	0.735842	4.9811e-05
ENSG00000092820	EZR	0.734062	8.4999e-11
ENSG00000166073	GPR176	0.732057	0.0152639
ENSG00000002586	CD99	0.730817	3.49442e-10
ENSG00000109654	TRIM2	0.72813	5.54964e-07
ENSG00000259439	LINC01833	0.725031	0.00640943
ENSG00000183580	FBXL7	0.724449	7.81269e-07
ENSG00000183798	EMILIN3	0.723013	5.19866e-05
ENSG00000168140	VASN	0.721118	0.00161168
ENSG00000276644	DACH1	0.720529	0.000250332
ENSG00000184697	CLDN6	0.719296	0.00325122
ENSG00000181019	NQO1	0.718715	0.0106056
ENSG00000196227	FAM217B	0.717942	0.000113004
ENSG00000099282	TSPAN15	0.715954	1.5823e-06
ENSG00000166016	ABTB2	0.715092	0.00264958
ENSG00000185630	PBX1	0.71344	1.8061e-05
ENSG00000165061	ZMAT4	0.712552	0.000911169
ENSG00000196659	TTC30B	0.710675	0.0166994
ENSG00000157335	CLEC18C	0.709557	0.0115403
ENSG00000110693	SOX6	0.708083	9.53935e-05
ENSG00000197045	GMFB	0.707151	1.20355e-05
ENSG00000167695	FAM57A	0.702458	6.81453e-08
ENSG00000132434	LANCL2	0.701573	0.000406348
ENSG00000171100	MTM1	0.70087	1.08334e-06
ENSG00000185483	ROR1	0.699273	0.000611399
ENSG00000147234	FRMPD3	0.698694	0.000388971
ENSG00000170558	CDH2	0.697813	0.00010607
ENSG00000163884	KLF15	0.697423	0.00279228
ENSG00000196141	SPATS2L	0.696471	7.85726e-06
ENSG00000184384	MAML2	0.696145	0.0204827
ENSG00000155324	GRAMD2B	0.695756	0.0328272
ENSG00000169047	IRS1	0.693782	0.00268885
ENSG00000101825	MXRA5	0.688684	0.00935903
ENSG00000115461	IGFBP5	0.684965	0.0106056
ENSG00000160801	PTH1R	0.684612	0.000461584
ENSG00000115539	PDCL3	0.681601	1.80466e-06
ENSG00000136720	HS6ST1	0.678996	5.21907e-09
ENSG00000123096	SSPN	0.678028	0.000827607
ENSG00000078018	MAP2	0.677296	5.43046e-05
ENSG00000166734	CASC4	0.676868	0.00159045
ENSG00000117707	PROX1	0.674268	0.0113349
ENSG00000164983	TMEM65	0.67262	1.02447e-06
ENSG00000204128	C2orf72	0.672161	0.0119687
ENSG00000107863	ARHGAP21	0.671886	0.00288526
ENSG00000113140	SPARC	0.668488	2.48433e-08
ENSG00000133424	LARGE1	0.665178	0.000990425
ENSG00000132821	VSTM2L	0.664899	0.00534656
ENSG00000109762	SNX25	0.663901	2.68015e-06
ENSG00000119681	LTBP2	0.662703	0.000297079
ENSG00000176058	TPRN	0.660003	0.00215912
ENSG00000112902	SEMA5A	0.659116	0.0422872
ENSG00000181744	C3orf58	0.659092	6.43788e-07
ENSG00000123560	PLP1	0.657511	0.0216047
ENSG00000110042	DTX4	0.65726	1.00206e-05
ENSG00000142634	EFHD2	0.656407	0.00831398
ENSG00000105088	OLFM2	0.65546	1.08475e-13
ENSG00000130635	COL5A1	0.655138	2.15848e-08
ENSG00000006210	CX3CL1	0.653178	4.85293e-05
ENSG00000275993	SIK1B	0.652843	0.00253733
ENSG00000065833	ME1	0.650543	0.0421382
ENSG00000204869	IGFL4	0.649833	0.0181019
ENSG00000086619	ERO1B	0.648979	0.00245076
ENSG00000113273	ARSB	0.648288	0.0053929
ENSG00000162407	PLPP3	0.647878	0.000103844
ENSG00000164171	ITGA2	0.647689	0.0346239
ENSG00000280061	AC011504.1	0.646885	0.0258557
ENSG00000140022	STON2	0.645937	0.000189423
ENSG00000067113	PLPP1	0.644941	0.00059544
ENSG00000131724	IL13RA1	0.644086	2.19047e-06
ENSG00000137936	BCAR3	0.642113	4.26996e-05
ENSG00000154764	WNT7A	0.640612	2.42943e-05
ENSG00000276043	UHRF1	0.638625	6.937e-06
ENSG00000100413	POLR3H	0.638488	0.000130435
ENSG00000254093	PINX1	0.637751	0.00585432
ENSG00000160963	COL26A1	0.636756	1.43789e-07
ENSG00000176101	SSNA1	0.635014	0.000200665
ENSG00000176014	TUBB6	0.63104	5.12129e-05
ENSG00000154027	AK5	0.630127	0.0106056
ENSG00000069702	TGFBR3	0.629252	0.000370113
ENSG00000189337	KAZN	0.626328	2.06713e-07
ENSG00000085491	SLC25A24	0.624331	0.0120037
ENSG00000143549	TPM3	0.624246	8.2421e-09
ENSG00000113070	HBEGF	0.623361	0.00111531
ENSG00000204947	ZNF425	0.620845	0.0301578
ENSG00000135048	CEMIP2	0.61915	1.73979e-05
ENSG00000150625	GPM6A	0.617345	0.00335775
ENSG00000164484	TMEM200A	0.616704	0.0349352
ENSG00000188921	HACD4	0.615982	0.00454155
ENSG00000184613	NELL2	0.61103	0.00194617
ENSG00000182372	CLN8	0.610185	0.0127418
ENSG00000133216	EPHB2	0.60953	0.0267646
ENSG00000115526	CHST10	0.608548	0.000802373
ENSG00000027001	MIPEP	0.607983	0.00320753
ENSG00000141753	IGFBP4	0.607973	1.61197e-05
ENSG00000137275	RIPK1	0.607722	0.039487
ENSG00000171488	LRRC8C	0.606066	1.51114e-05
ENSG00000176485	PLA2G16	0.604407	6.95546e-05
ENSG00000178695	KCTD12	0.60352	0.000277784
ENSG00000100994	PYGB	0.601616	0.00432055
ENSG00000261061	AC092718.4	0.600926	0.0202942
ENSG00000176022	B3GALT6	0.599176	0.00867689
ENSG00000054523	KIF1B	0.598003	0.00183028
ENSG00000112149	CD83	0.597033	0.0142623
ENSG00000168874	ATOH8	0.596245	0.0370828
ENSG00000178764	ZHX2	0.596241	5.10969e-05
ENSG00000188042	ARL4C	0.596011	0.0024758
ENSG00000204104	TRAF3IP1	0.595723	0.0119933
ENSG00000261888	AC144831.1	0.591646	0.00528016
ENSG00000120913	PDLIM2	0.591473	0.00215851
ENSG00000205726	ITSN1	0.590568	1.57309e-06
ENSG00000105227	PRX	0.590296	0.000271085
ENSG00000065320	NTN1	0.589943	0.0286498
ENSG00000100997	ABHD12	0.588153	6.89692e-05
ENSG00000154553	PDLIM3	0.587399	0.0184227
ENSG00000111913	RIPOR2	0.58679	0.0271488
ENSG00000279692	AC110285.7	0.583911	0.0087781
ENSG00000153048	CARHSP1	0.583684	1.1348e-05
ENSG00000057019	DCBLD2	0.583382	0.0135042
ENSG00000116885	OSCP1	0.5818	5.43046e-05
ENSG00000090530	P3H2	0.581488	0.0111476
ENSG00000140839	CLEC18B	0.579826	0.00538322
ENSG00000171943	SRGAP2C	0.57878	6.92589e-06
ENSG00000134982	APC	0.578378	3.88697e-05
ENSG00000257704	INAFM1	0.578137	4.58944e-07
ENSG00000140538	NTRK3	0.576372	0.0182853
ENSG00000157851	DPYSL5	0.575577	1.20355e-05
ENSG00000179403	VWA1	0.572272	0.00269672
ENSG00000170456	DENND5B	0.571457	0.00144495
ENSG00000118898	PPL	0.571217	0.00756189
ENSG00000112531	QKI	0.571032	0.000292297
ENSG00000130066	SAT1	0.570921	0.00436058
ENSG00000144749	LRIG1	0.570743	0.0296308
ENSG00000154914	USP43	0.569074	0.0143724
ENSG00000213694	S1PR3	0.568919	0.0183236
ENSG00000148677	ANKRD1	0.56851	0.0434744
ENSG00000198435	NRARP	0.567972	0.00658614
ENSG00000039560	RAI14	0.567849	0.0385897
ENSG00000255310	AF131215.5	0.56714	0.0158004
ENSG00000197927	C2orf27A	0.567045	0.00789723
ENSG00000163110	PDLIM5	0.564634	0.00103354
ENSG00000134253	TRIM45	0.564564	5.79307e-07
ENSG00000111728	ST8SIA1	0.562529	0.00140909
ENSG00000168502	MTCL1	0.561632	0.0152792
ENSG00000196576	PLXNB2	0.561163	0.00037926
ENSG00000109756	RAPGEF2	0.560893	0.000990425
ENSG00000106266	SNX8	0.558357	5.61572e-05
ENSG00000066629	EML1	0.555724	0.000354327
ENSG00000157613	CREB3L1	0.555586	0.0497785
ENSG00000106665	CLIP2	0.555449	0.00155438
ENSG00000124788	ATXN1	0.553815	0.0094766
ENSG00000137076	TLN1	0.55371	0.00023082
ENSG00000186716	BCR	0.553499	3.26287e-06
ENSG00000122550	KLHL7	0.552572	1.25888e-07
ENSG00000145147	SLIT2	0.551499	0.0371785
ENSG00000002330	BAD	0.55066	0.000418238
ENSG00000130940	CASZ1	0.55029	0.0167485
ENSG00000153832	FBXO36	0.54989	0.00414245
ENSG00000140092	FBLN5	0.549209	0.0139711
ENSG00000076770	MBNL3	0.548613	0.0363783
ENSG00000060709	RIMBP2	0.547848	0.0249621
ENSG00000164292	RHOBTB3	0.546684	0.0138725
ENSG00000095209	TMEM38B	0.546366	0.00225803
ENSG00000152518	ZFP36L2	0.546138	0.000355797
ENSG00000179431	FJX1	0.544902	0.0182228
ENSG00000138193	PLCE1	0.543578	0.00314702
ENSG00000198429	ZNF69	0.542587	0.0314575
ENSG00000134595	SOX3	0.542201	0.00987581
ENSG00000143842	SOX13	0.542169	0.000771439
ENSG00000170959	DCDC1	0.541886	0.02723
ENSG00000115507	OTX1	0.541805	0.0224245
ENSG00000129951	PLPPR3	0.541478	0.0097561
ENSG00000204815	TTC25	0.54146	0.00280656
ENSG00000154639	CXADR	0.541298	0.0002515
ENSG00000167900	TK1	0.541005	0.000921333
ENSG00000181619	GPR135	0.540654	0.0217216
ENSG00000171617	ENC1	0.539555	1.41019e-05
ENSG00000140443	IGF1R	0.538829	0.0022248
ENSG00000172086	KRCC1	0.538825	0.00604611
ENSG00000151718	WWC2	0.538812	0.00755058
ENSG00000156515	HK1	0.538288	8.4999e-11
ENSG00000156313	RPGR	0.537187	0.00568429
ENSG00000179299	NSUN7	0.535895	0.000318155
ENSG00000101004	NINL	0.535043	9.02428e-05
ENSG00000189057	FAM111B	0.534699	0.020822
ENSG00000171914	TLN2	0.534635	0.00395788
ENSG00000064199	SPA17	0.534627	0.0404238
ENSG00000184371	CSF1	0.534042	0.000481705
ENSG00000167291	TBC1D16	0.533737	0.00908553
ENSG00000180035	ZNF48	0.532286	0.0203118
ENSG00000091656	ZFHX4	0.531401	0.000214247
ENSG00000187653	TMSB4XP8	0.531196	0.00167478
ENSG00000023171	GRAMD1B	0.530803	0.00614432
ENSG00000130147	SH3BP4	0.530459	1.86531e-06
ENSG00000101353	MROH8	0.529672	0.0338746
ENSG00000152582	SPEF2	0.528631	0.0430327
ENSG00000149557	FEZ1	0.528358	9.05034e-06
ENSG00000142599	RERE	0.526981	1.14179e-05
ENSG00000128594	LRRC4	0.525575	0.0049573
ENSG00000107518	ATRNL1	0.524742	0.0210755
ENSG00000156973	PDE6D	0.523807	0.000416164
ENSG00000132321	IQCA1	0.522138	0.0183289
ENSG00000111785	RIC8B	0.522058	3.02267e-05
ENSG00000010626	LRRC23	0.521025	0.00110148
ENSG00000157870	PRXL2B	0.520436	0.0126567
ENSG00000157637	SLC38A10	0.51996	0.00247642
ENSG00000035862	TIMP2	0.51846	0.00180678
ENSG00000104412	EMC2	0.518016	0.00357449
ENSG00000082781	ITGB5	0.517834	0.0184063
ENSG00000185340	GAS2L1	0.515424	0.00913785
ENSG00000110315	RNF141	0.514707	6.60674e-06
ENSG00000164951	PDP1	0.514666	0.0199006
ENSG00000158710	TAGLN2	0.513809	0.00548807
ENSG00000136014	USP44	0.512214	1.81227e-05
ENSG00000111879	FAM184A	0.5116	0.0309537
ENSG00000107263	RAPGEF1	0.5106	0.000232444
ENSG00000169126	ARMC4	0.50956	0.0312064
ENSG00000151612	ZNF827	0.509557	3.21854e-05
ENSG00000074695	LMAN1	0.509404	0.0270594
ENSG00000163950	SLBP	0.509336	0.000878792
ENSG00000113648	H2AFY	0.509094	0.000474908
ENSG00000131652	THOC6	0.50859	0.00484735
ENSG00000146555	SDK1	0.506974	0.0392178
ENSG00000094975	SUCO	0.505885	0.0347818
ENSG00000133104	SPART	0.505752	0.00214753
ENSG00000111859	NEDD9	0.505595	0.00238683
ENSG00000141519	CCDC40	0.50552	2.97426e-05
ENSG00000133313	CNDP2	0.504929	0.0481998
ENSG00000157927	RADIL	0.504072	0.00193679
ENSG00000140937	CDH11	0.503357	9.5932e-06
ENSG00000046653	GPM6B	0.503177	0.00106874
ENSG00000140263	SORD	0.502925	3.12722e-06
ENSG00000142149	HUNK	0.502908	0.0451412
ENSG00000178531	CTXN1	0.502561	0.0474286
ENSG00000171621	SPSB1	0.50132	0.0326407
ENSG00000197712	FAM114A1	0.501189	0.000646868
ENSG00000185808	PIGP	0.500985	0.00782496
ENSG00000171763	SPATA5L1	0.500753	0.000103844
ENSG00000099875	MKNK2	0.500021	0.000416164
ENSG00000167693	NXN	0.499509	1.6281e-05
ENSG00000147257	GPC3	0.498641	0.00184648
ENSG00000204439	C6orf47	0.497917	0.0214956
ENSG00000128581	IFT22	0.497832	0.000864171
ENSG00000087245	MMP2	0.497804	0.00337891
ENSG00000183722	LHFPL6	0.497455	0.00223627
ENSG00000185818	NAT8L	0.49589	0.0197828
ENSG00000164970	FAM219A	0.495385	0.0111311
ENSG00000064651	SLC12A2	0.495215	0.036909
ENSG00000135931	ARMC9	0.494946	3.41944e-05
ENSG00000134013	LOXL2	0.493984	0.0125119
ENSG00000175895	PLEKHF2	0.4929	0.00960265
ENSG00000102935	ZNF423	0.490494	0.0152854
ENSG00000183186	C2CD4C	0.490314	0.00999453
ENSG00000196562	SULF2	0.489909	0.0317176
ENSG00000004399	PLXND1	0.489521	0.00234401
ENSG00000137266	SLC22A23	0.48869	0.0272134
ENSG00000129295	LRRC6	0.487915	0.00570729
ENSG00000117519	CNN3	0.486835	6.12469e-06
ENSG00000137177	KIF13A	0.486481	0.0130133
ENSG00000115758	ODC1	0.485761	0.00722193
ENSG00000164574	GALNT10	0.485591	0.000877434
ENSG00000204922	UQCC3	0.485575	0.020521
ENSG00000166002	SMCO4	0.485264	9.24052e-05
ENSG00000117395	EBNA1BP2	0.484626	0.00107602
ENSG00000178896	EXOSC4	0.484222	0.0385897
ENSG00000050820	BCAR1	0.484126	0.000166532
ENSG00000117868	ESYT2	0.483922	0.0147879
ENSG00000102053	ZC3H12B	0.483739	0.0188688
ENSG00000147400	CETN2	0.483642	0.0204827
ENSG00000144579	CTDSP1	0.483115	0.0146818
ENSG00000165801	ARHGEF40	0.48266	0.000146681
ENSG00000204217	BMPR2	0.48217	0.0213035
ENSG00000142875	PRKACB	0.481563	0.0271577
ENSG00000166123	GPT2	0.481463	9.07774e-05
ENSG00000154556	SORBS2	0.480623	0.0238999
ENSG00000164885	CDK5	0.480491	0.00906177
ENSG00000015133	CCDC88C	0.479012	0.000140756
ENSG00000151693	ASAP2	0.478859	0.0468503
ENSG00000141985	SH3GL1	0.478264	0.000108728
ENSG00000198792	TMEM184B	0.47764	0.00401301
ENSG00000161671	EMC10	0.475326	0.00902833
ENSG00000122694	GLIPR2	0.474563	0.0352522
ENSG00000213722	DDAH2	0.474504	0.00274675
ENSG00000164010	ERMAP	0.474283	0.0302871
ENSG00000196776	CD47	0.47393	0.0458891
ENSG00000169439	SDC2	0.473383	0.0161807
ENSG00000261150	EPPK1	0.472423	0.0464393
ENSG00000066933	MYO9A	0.472213	0.00750864
ENSG00000144455	SUMF1	0.471548	0.0185597
ENSG00000107796	ACTA2	0.471419	0.035245
ENSG00000137310	TCF19	0.470851	0.00298724
ENSG00000130956	HABP4	0.468997	2.0179e-05
ENSG00000123159	GIPC1	0.468049	0.00267844
ENSG00000125817	CENPB	0.466721	0.0119574
ENSG00000135069	PSAT1	0.466647	0.000164667
ENSG00000196814	MVB12B	0.465649	0.0154628
ENSG00000105245	NUMBL	0.464538	0.0267646
ENSG00000114446	IFT57	0.464111	0.00017838
ENSG00000160007	ARHGAP35	0.46322	0.00978072
ENSG00000109771	LRP2BP	0.462877	0.0253952
ENSG00000151729	SLC25A4	0.462619	0.00535867
ENSG00000161980	POLR3K	0.462527	0.00334646
ENSG00000147324	MFHAS1	0.45943	0.0254577
ENSG00000197217	ENTPD4	0.458823	0.0152462
ENSG00000099849	RASSF7	0.458782	0.0182017
ENSG00000169851	PCDH7	0.458726	0.0428786
ENSG00000183779	ZNF703	0.458169	0.00142521
ENSG00000119698	PPP4R4	0.457974	0.00908553
ENSG00000163617	CCDC191	0.457497	0.00188225
ENSG00000099956	SMARCB1	0.45748	0.0032064
ENSG00000100075	SLC25A1	0.457203	0.00102388
ENSG00000160789	LMNA	0.45617	0.000533032
ENSG00000175093	SPSB4	0.455713	0.00934296
ENSG00000120896	SORBS3	0.454562	0.00453861
ENSG00000205542	TMSB4X	0.452861	0.00120087
ENSG00000129625	REEP5	0.450116	7.6697e-05
ENSG00000113845	TIMMDC1	0.449208	0.00944353
ENSG00000141837	CACNA1A	0.447801	0.00016043
ENSG00000100014	SPECC1L	0.447775	1.84998e-05
ENSG00000084073	ZMPSTE24	0.446831	0.0152481
ENSG00000013016	EHD3	0.446218	0.0197322
ENSG00000173786	CNP	0.446154	0.00507925
ENSG00000177917	ARL6IP6	0.444977	0.0126132
ENSG00000167601	AXL	0.444937	0.0111127
ENSG00000183684	ALYREF	0.444465	0.000813894
ENSG00000165630	PRPF18	0.444458	0.0331265
ENSG00000005249	PRKAR2B	0.443281	0.00423952
ENSG00000126603	GLIS2	0.442265	0.0226708
ENSG00000129038	LOXL1	0.442069	0.000813894
ENSG00000163644	PPM1K	0.442056	0.000321027
ENSG00000257093	KIAA1147	0.441241	0.00303899
ENSG00000079156	OSBPL6	0.441172	0.00902022
ENSG00000168040	FADD	0.440685	0.0347818
ENSG00000147799	ARHGAP39	0.440385	0.02559
ENSG00000103021	CCDC113	0.440105	0.00410263
ENSG00000116273	PHF13	0.440019	3.77818e-05
ENSG00000166689	PLEKHA7	0.440013	0.00812644
ENSG00000103145	HCFC1R1	0.439583	0.0375717
ENSG00000007376	RPUSD1	0.439113	0.0421345
ENSG00000164236	ANKRD33B	0.438972	0.0139711
ENSG00000080824	HSP90AA1	0.43891	0.0461179
ENSG00000080298	RFX3	0.438709	0.00408457
ENSG00000113407	TARS	0.438541	0.000725256
ENSG00000101346	POFUT1	0.437332	0.00398308
ENSG00000144909	OSBPL11	0.436785	0.00191005
ENSG00000100554	ATP6V1D	0.436583	8.54236e-05
ENSG00000215301	DDX3X	0.435135	0.000109726
ENSG00000243449	C4orf48	0.435032	0.010077
ENSG00000143156	NME7	0.434831	0.0366603
ENSG00000114923	SLC4A3	0.43445	0.0482624
ENSG00000109501	WFS1	0.433748	0.0477481
ENSG00000106615	RHEB	0.433526	6.99763e-05
ENSG00000174238	PITPNA	0.43339	0.0368648
ENSG00000168952	STXBP6	0.433385	0.0236113
ENSG00000101773	RBBP8	0.433367	0.0324974
ENSG00000139370	SLC15A4	0.432621	0.00446094
ENSG00000125457	MIF4GD	0.432323	0.00484992
ENSG00000172081	MOB3A	0.431953	0.0278523
ENSG00000120885	CLU	0.430927	0.00338783
ENSG00000177426	TGIF1	0.430105	0.0294007
ENSG00000219438	FAM19A5	0.42955	0.0229236
ENSG00000118407	FILIP1	0.429322	0.00940831
ENSG00000141858	SAMD1	0.429123	0.00143359
ENSG00000121104	FAM117A	0.428772	0.0042887
ENSG00000005700	IBTK	0.428761	0.00604087
ENSG00000082153	BZW1	0.428695	0.0023192
ENSG00000140854	KATNB1	0.426098	0.000550498
ENSG00000123908	AGO2	0.425963	0.0182875
ENSG00000105355	PLIN3	0.425408	0.00013067
ENSG00000176428	VPS37D	0.425151	0.0101889
ENSG00000178445	GLDC	0.424424	0.00436029
ENSG00000161618	ALDH16A1	0.423535	0.0417585
ENSG00000172531	PPP1CA	0.422961	0.00536033
ENSG00000182809	CRIP2	0.422898	0.02031
ENSG00000164050	PLXNB1	0.422417	0.00256102
ENSG00000013288	MAN2B2	0.422266	0.0257325
ENSG00000184831	APOO	0.422203	0.0280305
ENSG00000105677	TMEM147	0.421531	0.00296347
ENSG00000130382	MLLT1	0.420504	5.21861e-05
ENSG00000198648	STK39	0.420231	0.00105833
ENSG00000114853	ZBTB47	0.41947	0.0271693
ENSG00000122863	CHST3	0.419163	0.0195387
ENSG00000125449	ARMC7	0.418862	0.0482943
ENSG00000087274	ADD1	0.418451	0.000315032
ENSG00000139289	PHLDA1	0.418393	0.00738962
ENSG00000259330	INAFM2	0.417893	0.0199729
ENSG00000172757	CFL1	0.417784	0.0224577
ENSG00000060069	CTDP1	0.41771	0.00452993
ENSG00000157227	MMP14	0.417624	0.000465053
ENSG00000198604	BAZ1A	0.417462	0.0120502
ENSG00000228716	DHFR	0.416165	0.0209856
ENSG00000156374	PCGF6	0.415809	0.0447065
ENSG00000164916	FOXK1	0.415436	3.03801e-05
ENSG00000183020	AP2A2	0.415323	0.00273181
ENSG00000163520	FBLN2	0.415016	0.0174211
ENSG00000159461	AMFR	0.414636	0.00410263
ENSG00000176396	EID2	0.414593	0.0492325
ENSG00000146733	PSPH	0.414589	0.0186335
ENSG00000120278	PLEKHG1	0.414166	2.29966e-06
ENSG00000167699	GLOD4	0.413197	0.000933033
ENSG00000138413	IDH1	0.413041	0.0188688
ENSG00000147224	PRPS1	0.412332	4.11925e-05
ENSG00000153147	SMARCA5	0.411382	0.0322902
ENSG00000123810	B9D2	0.411118	0.0321768
ENSG00000243244	STON1	0.411037	7.21501e-05
ENSG00000179409	GEMIN4	0.41083	0.0347736
ENSG00000143147	GPR161	0.410653	0.0350707
ENSG00000173692	PSMD1	0.410097	0.00267076
ENSG00000092964	DPYSL2	0.409511	0.00789723
ENSG00000047644	WWC3	0.409459	0.0197206
ENSG00000141522	ARHGDIA	0.409305	0.00110215
ENSG00000115183	TANC1	0.409149	0.0313069
ENSG00000254986	DPP3	0.408969	0.0390679
ENSG00000168101	NUDT16L1	0.408433	0.0395049
ENSG00000163755	HPS3	0.408416	0.0103297
ENSG00000181061	HIGD1A	0.408163	0.0388404
ENSG00000170191	NANP	0.407766	0.0157907
ENSG00000157514	TSC22D3	0.407668	0.0201964
ENSG00000164684	ZNF704	0.407154	0.0240646
ENSG00000185825	BCAP31	0.406791	0.00792758
ENSG00000135919	SERPINE2	0.406759	0.0038307
ENSG00000106799	TGFBR1	0.406604	0.00100216
ENSG00000226137	BAIAP2-DT	0.406531	0.0259206
ENSG00000105429	MEGF8	0.405731	0.0413049
ENSG00000149929	HIRIP3	0.405497	0.00152962
ENSG00000150403	TMCO3	0.405449	0.000362259
ENSG00000174903	RAB1B	0.405447	0.00584472
ENSG00000130749	ZC3H4	0.405055	0.0174875
ENSG00000163946	FAM208A	0.404536	0.0286236
ENSG00000160062	ZBTB8A	0.404438	0.0167846
ENSG00000137267	TUBB2A	0.404321	0.0224723
ENSG00000164818	DNAAF5	0.403903	0.0169854
ENSG00000090565	RAB11FIP3	0.402733	0.0041587
ENSG00000138606	SHF	0.402274	0.0495837
ENSG00000197565	COL4A6	0.402143	0.00132026
ENSG00000153574	RPIA	0.401804	0.0191743
ENSG00000100979	PLTP	0.401271	0.0167846
ENSG00000197496	SLC2A10	0.40045	0.0269214
ENSG00000160216	AGPAT3	0.399253	0.00642634
ENSG00000170604	IRF2BP1	0.398762	0.010679
ENSG00000153130	SCOC	0.398118	0.00986216
ENSG00000168884	TNIP2	0.397713	0.0165811
ENSG00000168807	SNTB2	0.397464	0.0357926
ENSG00000103266	STUB1	0.396977	0.0257245
ENSG00000162704	ARPC5	0.396583	0.00392551
ENSG00000117862	TXNDC12	0.396161	0.00580968
ENSG00000198646	NCOA6	0.395661	0.0378827
ENSG00000046889	PREX2	0.395188	0.0202439
ENSG00000100271	TTLL1	0.394407	0.00806743
ENSG00000126858	RHOT1	0.394181	0.00176532
ENSG00000176749	CDK5R1	0.394122	0.042704
ENSG00000133612	AGAP3	0.393287	0.00563859
ENSG00000101057	MYBL2	0.393281	0.0280671
ENSG00000103126	AXIN1	0.392556	0.00468126
ENSG00000174428	GTF2IRD2B	0.39229	0.0393632
ENSG00000130202	NECTIN2	0.392188	0.0227762
ENSG00000094804	CDC6	0.392123	0.0163506
ENSG00000161847	RAVER1	0.391148	0.0214956
ENSG00000068724	TTC7A	0.391118	0.00473985
ENSG00000160233	LRRC3	0.390931	0.0464393
ENSG00000068383	INPP5A	0.390719	0.0226128
ENSG00000131016	AKAP12	0.390475	0.0210755
ENSG00000161011	SQSTM1	0.390433	0.0329261
ENSG00000184602	SNN	0.38999	0.046182
ENSG00000164045	CDC25A	0.389596	0.000908874
ENSG00000198055	GRK6	0.389367	0.00181731
ENSG00000079691	CARMIL1	0.38935	0.00516564
ENSG00000118276	B4GALT6	0.389174	0.00317943
ENSG00000185222	TCEAL9	0.389042	0.0257981
ENSG00000164053	ATRIP	0.389014	0.00337953
ENSG00000156172	C8orf37	0.388981	0.0184176
ENSG00000114861	FOXP1	0.388533	0.0246809
ENSG00000075624	ACTB	0.387687	0.00104186
ENSG00000132507	EIF5A	0.38639	0.0144509
ENSG00000025772	TOMM34	0.386328	0.0446277
ENSG00000109189	USP46	0.385087	0.00406121
ENSG00000058091	CDK14	0.38469	0.0177644
ENSG00000099901	RANBP1	0.384617	0.0248371
ENSG00000078687	TNRC6C	0.38441	0.000528172
ENSG00000070413	DGCR2	0.382782	0.0295634
ENSG00000161013	MGAT4B	0.38278	0.0030289
ENSG00000142327	RNPEPL1	0.381373	0.0422934
ENSG00000167642	SPINT2	0.381224	0.0467736
ENSG00000131473	ACLY	0.379977	0.0162045
ENSG00000185127	C6orf120	0.379975	0.0174663
ENSG00000090924	PLEKHG2	0.379637	0.0150636
ENSG00000153071	DAB2	0.379253	0.0294837
ENSG00000130706	ADRM1	0.378582	0.0078774
ENSG00000120370	GORAB	0.37834	0.0148961
ENSG00000260822	AC004656.1	0.378326	0.0323891
ENSG00000151779	NBAS	0.377254	0.0222698
ENSG00000101412	E2F1	0.376815	0.0193523
ENSG00000170315	UBB	0.376495	0.0232094
ENSG00000153395	LPCAT1	0.376162	0.0380972
ENSG00000179222	MAGED1	0.376029	0.0307956
ENSG00000168016	TRANK1	0.375034	0.0135619
ENSG00000002834	LASP1	0.373744	0.00343242
ENSG00000083290	ULK2	0.373453	0.0140943
ENSG00000062725	APPBP2	0.373319	0.0274732
ENSG00000145911	N4BP3	0.373217	0.00611185
ENSG00000173264	GPR137	0.373063	0.0152481
ENSG00000100219	XBP1	0.372815	0.0019095
ENSG00000100422	CERK	0.372089	0.00746597
ENSG00000113811	SELENOK	0.371885	0.0251815
ENSG00000160209	PDXK	0.371297	0.0179933
ENSG00000204580	DDR1	0.371145	0.0137422
ENSG00000115525	ST3GAL5	0.370859	0.0362726
ENSG00000187735	TCEA1	0.37066	0.00920436
ENSG00000072958	AP1M1	0.370455	0.00587202
ENSG00000170892	TSEN34	0.370251	0.0206444
ENSG00000167536	DHRS13	0.369941	0.0388452
ENSG00000271601	LIX1L	0.369363	0.0280671
ENSG00000153094	BCL2L11	0.369043	0.00271657
ENSG00000224078	SNHG14	0.369042	0.00650097
ENSG00000002822	MAD1L1	0.368941	0.0484438
ENSG00000105953	OGDH	0.368888	0.0320359
ENSG00000180694	TMEM64	0.367775	0.00350164
ENSG00000106780	MEGF9	0.367154	0.0252827
ENSG00000127946	HIP1	0.36703	0.0109643
ENSG00000105254	TBCB	0.366949	0.0167101
ENSG00000063587	ZNF275	0.366416	0.0218231
ENSG00000047849	MAP4	0.365968	0.0204973
ENSG00000164924	YWHAZ	0.365848	0.00393797
ENSG00000265354	TIMM23	0.365343	0.0218883
ENSG00000131470	PSMC3IP	0.36506	0.024244
ENSG00000132463	GRSF1	0.364842	0.000170268
ENSG00000108312	UBTF	0.364611	0.0459749
ENSG00000113368	LMNB1	0.364017	0.0109717
ENSG00000106571	GLI3	0.363225	0.0372219
ENSG00000112081	SRSF3	0.362956	0.0416764
ENSG00000172354	GNB2	0.361925	0.00424907
ENSG00000168734	PKIG	0.361648	0.0280788
ENSG00000167186	COQ7	0.36152	0.00906177
ENSG00000115310	RTN4	0.361099	0.0280671
ENSG00000116685	KIAA2013	0.360142	0.0110736
ENSG00000100243	CYB5R3	0.359536	0.0290517
ENSG00000137494	ANKRD42	0.359406	0.0381586
ENSG00000103066	PLA2G15	0.358925	0.0331184
ENSG00000146802	TMEM168	0.35817	0.0312387
ENSG00000168496	FEN1	0.358117	0.0150052
ENSG00000077097	TOP2B	0.358091	0.0284421
ENSG00000011260	UTP18	0.357785	0.0309355
ENSG00000134278	SPIRE1	0.356564	0.0352456
ENSG00000099785	MARCH2	0.356469	0.0425443
ENSG00000149179	C11orf49	0.35532	0.0243832
ENSG00000164305	CASP3	0.355295	0.00801457
ENSG00000167740	CYB5D2	0.355034	0.039487
ENSG00000213064	SFT2D2	0.354658	0.024931
ENSG00000183255	PTTG1IP	0.353122	0.033666
ENSG00000075391	RASAL2	0.353049	0.026575
ENSG00000136280	CCM2	0.352767	0.0147088
ENSG00000169991	IFFO2	0.351825	0.026429
ENSG00000141543	EIF4A3	0.351761	0.000602011
ENSG00000138759	FRAS1	0.351536	0.0295393
ENSG00000175792	RUVBL1	0.351373	0.0213109
ENSG00000157350	ST3GAL2	0.351366	0.0119323
ENSG00000111266	DUSP16	0.350884	0.0458447
ENSG00000243364	EFNA4	0.350432	0.0409865
ENSG00000101421	CHMP4B	0.350142	0.00119873
ENSG00000125877	ITPA	0.349936	0.0381116
ENSG00000107882	SUFU	0.34974	0.0307815
ENSG00000124532	MRS2	0.349698	0.00961349
ENSG00000257923	CUX1	0.349554	0.0417232
ENSG00000104960	PTOV1	0.348898	0.0108136
ENSG00000143641	GALNT2	0.348599	0.0451412
ENSG00000119661	DNAL1	0.348522	0.00231757
ENSG00000171703	TCEA2	0.348353	0.0485601
ENSG00000055130	CUL1	0.348037	0.0343641
ENSG00000135643	KCNMB4	0.347882	0.00369869
ENSG00000275700	AATF	0.347558	0.000858674
ENSG00000056998	GYG2	0.347512	0.0122255
ENSG00000269378	AC022149.1	0.347063	0.0452369
ENSG00000167670	CHAF1A	0.346994	0.0147937
ENSG00000167778	SPRYD3	0.34692	0.0484554
ENSG00000107669	ATE1	0.346335	0.00246669
ENSG00000149948	HMGA2	0.345972	0.0185597
ENSG00000100030	MAPK1	0.345931	0.00689195
ENSG00000112851	ERBIN	0.345851	0.0467736
ENSG00000007923	DNAJC11	0.345646	0.0132481
ENSG00000112305	SMAP1	0.345076	0.00869885
ENSG00000168159	RNF187	0.34474	0.0423073
ENSG00000033800	PIAS1	0.344504	0.00317054
ENSG00000160999	SH2B2	0.344009	0.0411545
ENSG00000126391	FRMD8	0.343364	0.0111631
ENSG00000125841	NRSN2	0.343265	0.0262257
ENSG00000166794	PPIB	0.343052	0.0272374
ENSG00000170779	CDCA4	0.342837	0.0375269
ENSG00000145428	RNF175	0.342663	0.0137991
ENSG00000137693	YAP1	0.342584	0.0165811
ENSG00000185129	PURA	0.342468	0.0271915
ENSG00000040633	PHF23	0.341925	0.0447938
ENSG00000129250	KIF1C	0.341923	0.024931
ENSG00000106617	PRKAG2	0.341279	0.0324725
ENSG00000146425	DYNLT1	0.341106	0.026575
ENSG00000180891	CUEDC1	0.340815	0.0192777
ENSG00000090273	NUDC	0.340682	0.00440564
ENSG00000106245	BUD31	0.339847	0.0173267
ENSG00000197694	SPTAN1	0.339785	0.00898432
ENSG00000119669	IRF2BPL	0.339703	0.0382973
ENSG00000130734	ATG4D	0.339421	0.0077011
ENSG00000137814	HAUS2	0.339239	0.0235101
ENSG00000180198	RCC1	0.33923	0.0487109
ENSG00000180867	PDIA3P1	0.338823	0.026575
ENSG00000277443	MARCKS	0.338717	0.00151201
ENSG00000183853	KIRREL1	0.33829	0.038082
ENSG00000130560	UBAC1	0.337493	0.0267646
ENSG00000067840	PDZD4	0.336799	0.0261503
ENSG00000104388	RAB2A	0.336716	0.045601
ENSG00000079974	RABL2B	0.336401	0.0482421
ENSG00000173801	JUP	0.335889	0.0119088
ENSG00000142230	SAE1	0.335813	0.00312722
ENSG00000136830	FAM129B	0.335492	0.00738357
ENSG00000136950	ARPC5L	0.334937	0.0144186
ENSG00000172831	CES2	0.334912	0.0338791
ENSG00000147010	SH3KBP1	0.33491	0.0165486
ENSG00000022267	FHL1	0.334547	0.000525249
ENSG00000166949	SMAD3	0.334265	0.00438404
ENSG00000120688	WBP4	0.334203	0.0461349
ENSG00000162434	JAK1	0.334139	0.0370708
ENSG00000109790	KLHL5	0.333667	0.0158004
ENSG00000164032	H2AFZ	0.333427	0.0414916
ENSG00000125482	TTF1	0.333176	0.00536033
ENSG00000130766	SESN2	0.333054	0.00558434
ENSG00000126062	TMEM115	0.33299	0.0387381
ENSG00000164902	PHAX	0.332308	0.00378198
ENSG00000002549	LAP3	0.331939	0.030905
ENSG00000102241	HTATSF1	0.331457	0.00695223
ENSG00000107372	ZFAND5	0.330873	0.00171679
ENSG00000136490	LIMD2	0.330715	0.0240137
ENSG00000166681	BEX3	0.329381	0.00161168
ENSG00000178053	MLF1	0.328708	0.0354991
ENSG00000123595	RAB9A	0.328682	0.0370708
ENSG00000148339	SLC25A25	0.328677	0.0472381
ENSG00000166224	SGPL1	0.327838	0.0111848
ENSG00000076242	MLH1	0.327172	0.00519633
ENSG00000105229	PIAS4	0.326579	0.0235246
ENSG00000087191	PSMC5	0.326237	0.0187244
ENSG00000167004	PDIA3	0.326002	0.000267988
ENSG00000161981	SNRNP25	0.325965	0.0480605
ENSG00000108055	SMC3	0.325818	0.0402806
ENSG00000156642	NPTN	0.325644	0.00473985
ENSG00000126254	RBM42	0.325559	0.016492
ENSG00000119471	HSDL2	0.325533	0.0377258
ENSG00000131148	EMC8	0.32509	0.0476957
ENSG00000097096	SYDE2	0.324495	0.0480526
ENSG00000182010	RTKN2	0.324461	0.0293703
ENSG00000166886	NAB2	0.324049	0.0226353
ENSG00000183864	TOB2	0.323926	0.0193753
ENSG00000115685	PPP1R7	0.323863	0.0182875
ENSG00000138798	EGF	0.323256	0.0497261
ENSG00000140564	FURIN	0.322618	0.0156419
ENSG00000112183	RBM24	0.322049	0.0375586
ENSG00000224531	SMIM13	0.321831	0.0124872
ENSG00000137513	NARS2	0.32048	0.0296308
ENSG00000141736	ERBB2	0.320058	0.0218928
ENSG00000103351	CLUAP1	0.319641	0.0451683
ENSG00000050393	MCUR1	0.319631	0.014879
ENSG00000177885	GRB2	0.319557	0.000659088
ENSG00000111642	CHD4	0.319423	0.0385491
ENSG00000266028	SRGAP2	0.319109	0.00528486
ENSG00000100266	PACSIN2	0.318935	0.000470388
ENSG00000213281	NRAS	0.318701	0.0149995
ENSG00000167977	KCTD5	0.318672	0.00252833
ENSG00000185989	RASA3	0.317883	0.0471092
ENSG00000044115	CTNNA1	0.317351	0.000845393
ENSG00000160014	CALM3	0.316892	0.0231033
ENSG00000164576	SAP30L	0.316479	0.0359981
ENSG00000153879	CEBPG	0.316433	0.0378827
ENSG00000129925	TMEM8A	0.315967	0.0386795
ENSG00000103160	HSDL1	0.314944	0.0031469
ENSG00000177888	ZBTB41	0.314645	0.0374637
ENSG00000196628	TCF4	0.314539	0.0288648
ENSG00000176619	LMNB2	0.314299	0.00266044
ENSG00000101350	KIF3B	0.313614	0.0408279
ENSG00000117899	MESD	0.313217	0.00648431
ENSG00000185453	ZSWIM9	0.312924	0.0441189
ENSG00000181915	ADO	0.312259	0.00835123
ENSG00000136888	ATP6V1G1	0.311937	0.0158885
ENSG00000132646	PCNA	0.311646	0.0454921
ENSG00000119953	SMNDC1	0.311618	0.0250811
ENSG00000135766	EGLN1	0.311478	0.029344
ENSG00000189067	LITAF	0.311341	0.0263541
ENSG00000226964	RHEBP2	0.311266	0.0202439
ENSG00000138801	PAPSS1	0.311257	0.027876
ENSG00000168778	TCTN2	0.311255	0.0421181
ENSG00000029993	HMGB3	0.311146	0.0473029
ENSG00000176788	BASP1	0.311065	0.0359484
ENSG00000143149	ALDH9A1	0.310873	0.0231834
ENSG00000174744	BRMS1	0.310642	0.0276156
ENSG00000112312	GMNN	0.30981	0.028239
ENSG00000099364	FBXL19	0.309734	0.0363913
ENSG00000040487	PQLC2	0.309429	0.0492817
ENSG00000140350	ANP32A	0.308247	0.0127559
ENSG00000168385	SEPT2	0.308031	0.00893292
ENSG00000197746	PSAP	0.307754	0.023828
ENSG00000115053	NCL	0.307467	0.0108136
ENSG00000143793	C1orf35	0.307408	0.0459374
ENSG00000103365	GGA2	0.307407	0.0032293
ENSG00000141560	FN3KRP	0.307067	0.0439477
ENSG00000165637	VDAC2	0.307007	0.00186518
ENSG00000180900	SCRIB	0.306835	0.0331584
ENSG00000178184	PARD6G	0.306635	0.0485733
ENSG00000005486	RHBDD2	0.306516	0.0476957
ENSG00000087152	ATXN7L3	0.305662	0.00399012
ENSG00000127564	PKMYT1	0.305475	0.0402806
ENSG00000084733	RAB10	0.303964	0.00338635
ENSG00000111229	ARPC3	0.303558	0.0269214
ENSG00000108946	PRKAR1A	0.302469	0.0116869
ENSG00000165280	VCP	0.301929	0.00978466
ENSG00000126067	PSMB2	0.301346	0.0127648
ENSG00000145293	ENOPH1	0.300218	0.0357575
ENSG00000130479	MAP1S	0.300048	0.0362217
ENSG00000203879	GDI1	0.299713	0.00933017
ENSG00000101189	MRGBP	0.299138	0.044518
ENSG00000137710	RDX	0.298813	0.0280207
ENSG00000131507	NDFIP1	0.298539	0.0182017
ENSG00000106605	BLVRA	0.298154	0.0412672
ENSG00000145604	SKP2	0.297917	0.0292751
ENSG00000188153	COL4A5	0.297784	0.0238127
ENSG00000066135	KDM4A	0.297688	0.0451061
ENSG00000115687	PASK	0.296558	0.0188773
ENSG00000006712	PAF1	0.296302	0.027387
ENSG00000122042	UBL3	0.296206	0.0148126
ENSG00000105137	SYDE1	0.295792	0.0419724
ENSG00000079785	DDX1	0.295517	0.0205023
ENSG00000122970	IFT81	0.294913	0.0238907
ENSG00000023191	RNH1	0.294855	0.0399601
ENSG00000104687	GSR	0.294062	0.0250049
ENSG00000096092	TMEM14A	0.293742	0.039839
ENSG00000177963	RIC8A	0.292913	0.0304527
ENSG00000189306	RRP7A	0.29161	0.0320098
ENSG00000163683	SMIM14	0.290718	0.0428199
ENSG00000186106	ANKRD46	0.290385	0.0399086
ENSG00000103549	RNF40	0.290263	0.0195053
ENSG00000107874	CUEDC2	0.289173	0.0475847
ENSG00000087365	SF3B2	0.288458	0.00186594
ENSG00000009954	BAZ1B	0.287973	0.0247185
ENSG00000161057	PSMC2	0.287886	0.0241913
ENSG00000169217	CD2BP2	0.287834	0.0477588
ENSG00000092201	SUPT16H	0.287558	0.00831398
ENSG00000162607	USP1	0.286966	0.0482573
ENSG00000140694	PARN	0.286868	0.0293703
ENSG00000165934	CPSF2	0.28654	0.0486046
ENSG00000157216	SSBP3	0.285855	0.022997
ENSG00000140941	MAP1LC3B	0.285237	0.0229821
ENSG00000184009	ACTG1	0.284871	0.0205739
ENSG00000105011	ASF1B	0.284581	0.048325
ENSG00000165806	CASP7	0.284029	0.0486046
ENSG00000179134	SAMD4B	0.283919	0.0152407
ENSG00000116191	RALGPS2	0.283725	0.0371466
ENSG00000146112	PPP1R18	0.282839	0.00572142
ENSG00000155096	AZIN1	0.282106	0.0379804
ENSG00000162889	MAPKAPK2	0.282025	0.0207389
ENSG00000084093	REST	0.280266	0.0288648
ENSG00000021762	OSBPL5	0.280216	0.0301818
ENSG00000213585	VDAC1	0.279079	0.0224262
ENSG00000135108	FBXO21	0.278972	0.0409681
ENSG00000133302	SLF1	0.278861	0.0336765
ENSG00000128829	EIF2AK4	0.278111	0.0374624
ENSG00000162738	VANGL2	0.27741	0.0167934
ENSG00000196422	PPP1R26	0.276222	0.0166994
ENSG00000188725	SMIM15	0.275887	0.0388404
ENSG00000183624	HMCES	0.27563	0.0216735
ENSG00000182768	NGRN	0.275615	0.0331265
ENSG00000179010	MRFAP1	0.275512	0.029598
ENSG00000107949	BCCIP	0.275167	0.0368648
ENSG00000158941	CCAR2	0.273997	0.00524964
ENSG00000160310	PRMT2	0.273447	0.0386984
ENSG00000187713	TMEM203	0.271617	0.0408468
ENSG00000147649	MTDH	0.271413	0.0432493
ENSG00000005007	UPF1	0.27099	0.0416309
ENSG00000117984	CTSD	0.270744	0.0491645
ENSG00000110321	EIF4G2	0.270505	0.0313058
ENSG00000130717	UCK1	0.269391	0.0265694
ENSG00000137106	GRHPR	0.269136	0.0371018
ENSG00000150753	CCT5	0.269093	0.0313817
ENSG00000134684	YARS	0.268446	0.0459405
ENSG00000168883	USP39	0.267339	0.0217216
ENSG00000119487	MAPKAP1	0.267182	0.0375269
ENSG00000137942	FNBP1L	0.265892	0.0134379
ENSG00000127663	KDM4B	0.265524	0.0272725
ENSG00000167674	HDGFL2	0.264448	0.0422782
ENSG00000151640	DPYSL4	0.263888	0.0368648
ENSG00000174943	KCTD13	0.263846	0.017316
ENSG00000125485	DDX31	0.261951	0.0499481
ENSG00000078369	GNB1	0.261412	0.00453861
ENSG00000182197	EXT1	0.259739	0.0341698
ENSG00000112701	SENP6	0.259347	0.0331717
ENSG00000255302	EID1	0.259136	0.0217216
ENSG00000130764	LRRC47	0.25869	0.0461046
ENSG00000137776	SLTM	0.258145	0.0471092
ENSG00000019144	PHLDB1	0.257818	0.0363783
ENSG00000141551	CSNK1D	0.257556	0.0183289
ENSG00000105968	H2AFV	0.257116	0.0235835
ENSG00000197170	PSMD12	0.256801	0.0499074
ENSG00000135452	TSPAN31	0.256086	0.0246057
ENSG00000126945	HNRNPH2	0.255913	0.0214956
ENSG00000198954	KIF1BP	0.251732	0.0494383
ENSG00000185787	MORF4L1	0.249399	0.00939508
ENSG00000169032	MAP2K1	0.249199	0.00789921
ENSG00000171055	FEZ2	0.248261	0.0435069
ENSG00000204394	VARS	0.246648	0.0171689
ENSG00000204590	GNL1	0.24593	0.0243832
ENSG00000165527	ARF6	0.24355	0.0190193
ENSG00000135932	CAB39	0.241647	0.0416764
ENSG00000075785	RAB7A	0.24105	0.0147088
ENSG00000132383	RPA1	0.239034	0.0492049
ENSG00000175166	PSMD2	0.23903	0.0314575
ENSG00000121289	CEP89	0.238341	0.0269214
ENSG00000218283	MORF4L1P1	0.238096	0.0367056
ENSG00000105063	PPP6R1	0.237745	0.0185836
ENSG00000172239	PAIP1	0.233576	0.016493
ENSG00000077721	UBE2A	0.230392	0.0489312
ENSG00000066044	ELAVL1	0.226948	0.0205816
ENSG00000204209	DAXX	0.224249	0.0484562
ENSG00000111276	CDKN1B	0.22381	0.0102552
ENSG00000167548	KMT2D	0.219089	0.0486046
ENSG00000144233	AMMECR1L	0.218608	0.0412904
ENSG00000022277	RTF2	0.213552	0.0310276
ENSG00000204560	DHX16	0.210748	0.0419052
ENSG00000069345	DNAJA2	0.210316	0.0376709
ENSG00000138175	ARL3	0.207734	0.0481998
ENSG00000115241	PPM1G	0.207691	0.0259966
ENSG00000160714	UBE2Q1	0.206999	0.0486046
ENSG00000131508	UBE2D2	0.206234	0.0373171
ENSG00000103275	UBE2I	0.205559	0.0295361
ENSG00000140391	TSPAN3	0.202004	0.0451848
ENSG00000278311	GGNBP2	0.194234	0.042704
ENSG00000169398	PTK2	0.178399	0.0331584
ENSG00000159592	GPBP1L1	-0.201517	0.0278765
ENSG00000171160	MORN4	-0.216338	0.0489312
ENSG00000144677	CTDSPL	-0.216444	0.0483513
ENSG00000167703	SLC43A2	-0.233408	0.0411159
ENSG00000058600	POLR3E	-0.242312	0.0372986
ENSG00000110911	SLC11A2	-0.246752	0.0156112
ENSG00000155090	KLF10	-0.247696	0.0404761
ENSG00000152223	EPG5	-0.247815	0.0382973
ENSG00000103852	TTC23	-0.249185	0.0429162
ENSG00000129071	MBD4	-0.251801	0.013922
ENSG00000116584	ARHGEF2	-0.252453	0.00445238
ENSG00000175390	EIF3F	-0.258782	0.0475847
ENSG00000187866	FAM122A	-0.260229	0.0490514
ENSG00000115368	WDR75	-0.261122	0.039839
ENSG00000145687	SSBP2	-0.262015	0.0291123
ENSG00000147050	KDM6A	-0.263526	0.0381355
ENSG00000147677	EIF3H	-0.263787	0.00366916
ENSG00000119655	NPC2	-0.264365	0.0492322
ENSG00000122085	MTERF4	-0.274627	0.0486046
ENSG00000127995	CASD1	-0.276618	0.0235246
ENSG00000184677	ZBTB40	-0.276799	0.0227335
ENSG00000164074	ABHD18	-0.279322	0.0374014
ENSG00000197329	PELI1	-0.27956	0.0218885
ENSG00000138074	SLC5A6	-0.280608	0.0398874
ENSG00000095574	IKZF5	-0.28119	0.0288337
ENSG00000116984	MTR	-0.282754	0.0307013
ENSG00000122873	CISD1	-0.282989	0.0497785
ENSG00000173933	RBM4	-0.283235	0.0425443
ENSG00000135164	DMTF1	-0.283435	0.024402
ENSG00000206557	TRIM71	-0.284365	0.0422422
ENSG00000122707	RECK	-0.284495	0.00791021
ENSG00000010244	ZNF207	-0.28656	0.0321768
ENSG00000101493	ZNF516	-0.28703	0.0375269
ENSG00000137309	HMGA1	-0.291184	0.0467782
ENSG00000283041	AC008038.1	-0.292525	0.0422412
ENSG00000129518	EAPP	-0.293375	0.0288648
ENSG00000197122	SRC	-0.295223	0.00692004
ENSG00000182568	SATB1	-0.295333	0.0287909
ENSG00000139178	C1RL	-0.297964	0.0375269
ENSG00000138399	FASTKD1	-0.298599	0.0309436
ENSG00000111605	CPSF6	-0.299409	0.0487943
ENSG00000166619	BLCAP	-0.30052	0.0409681
ENSG00000137100	DCTN3	-0.300912	0.0438926
ENSG00000254999	BRK1	-0.301217	0.0351169
ENSG00000187772	LIN28B	-0.30172	0.0261228
ENSG00000099219	ERMP1	-0.302305	0.0361621
ENSG00000148572	NRBF2	-0.302599	0.0401004
ENSG00000187764	SEMA4D	-0.304141	0.0189329
ENSG00000109436	TBC1D9	-0.304516	0.00997138
ENSG00000196724	ZNF418	-0.304547	0.0489495
ENSG00000185008	ROBO2	-0.304707	0.0391237
ENSG00000112941	TENT4A	-0.307923	0.00838229
ENSG00000221944	TIGD1	-0.308052	0.039839
ENSG00000104408	EIF3E	-0.308126	0.0130176
ENSG00000146411	SLC2A12	-0.309793	0.0448573
ENSG00000187091	PLCD1	-0.309984	0.0221386
ENSG00000153944	MSI2	-0.31095	0.0471539
ENSG00000141627	DYM	-0.310955	0.0246057
ENSG00000139636	LMBR1L	-0.311195	0.0132943
ENSG00000111752	PHC1	-0.311606	0.0104577
ENSG00000112218	GPR63	-0.313421	0.00519633
ENSG00000184194	GPR173	-0.313549	0.0334672
ENSG00000204628	RACK1	-0.314077	0.037882
ENSG00000184640	SEPT9	-0.314203	0.024244
ENSG00000166965	RCCD1	-0.31591	0.033666
ENSG00000157106	SMG1	-0.316745	0.0132226
ENSG00000179523	EIF3J-DT	-0.318572	0.0450315
ENSG00000166922	SCG5	-0.319167	0.0147143
ENSG00000100316	RPL3	-0.319757	0.0269487
ENSG00000110171	TRIM3	-0.320328	0.030905
ENSG00000130529	TRPM4	-0.320652	0.0387321
ENSG00000139625	MAP3K12	-0.321132	0.0485601
ENSG00000263072	ZNF213-AS1	-0.321525	0.0390679
ENSG00000143224	PPOX	-0.321719	0.0353076
ENSG00000180263	FGD6	-0.323722	0.0320359
ENSG00000135749	PCNX2	-0.324158	0.0371785
ENSG00000165792	METTL17	-0.325334	0.00142853
ENSG00000157600	TMEM164	-0.325392	0.00967161
ENSG00000157483	MYO1E	-0.326543	0.00518611
ENSG00000162139	NEU3	-0.327342	0.0121565
ENSG00000100129	EIF3L	-0.327655	0.00895986
ENSG00000128203	ASPHD2	-0.328626	0.0385897
ENSG00000132716	DCAF8	-0.330234	0.012326
ENSG00000213760	ATP6V1G2	-0.330914	0.0350707
ENSG00000147654	EBAG9	-0.33145	0.0214681
ENSG00000105497	ZNF175	-0.331675	0.0396256
ENSG00000108298	RPL19	-0.333802	0.0347736
ENSG00000198242	RPL23A	-0.336298	0.0156419
ENSG00000107614	TRDMT1	-0.337142	0.0324635
ENSG00000083799	CYLD	-0.337696	0.0182017
ENSG00000159086	PAXBP1	-0.339779	0.00809716
ENSG00000144741	SLC25A26	-0.3418	0.0359699
ENSG00000132842	AP3B1	-0.34276	0.0357205
ENSG00000133943	DGLUCY	-0.343028	0.000179787
ENSG00000156030	ELMSAN1	-0.343824	0.0249621
ENSG00000003096	KLHL13	-0.344937	0.00217523
ENSG00000233426	EIF3FP3	-0.345179	0.0369234
ENSG00000261824	LINC00662	-0.345472	0.0348791
ENSG00000087095	NLK	-0.345491	0.0432493
ENSG00000235706	DICER1-AS1	-0.345909	0.0236599
ENSG00000164463	CREBRF	-0.346756	0.0434318
ENSG00000139117	CPNE8	-0.347152	0.048227
ENSG00000170802	FOXN2	-0.347288	0.00214922
ENSG00000130741	EIF2S3	-0.347569	0.0068503
ENSG00000056277	ZNF280C	-0.347598	0.0339524
ENSG00000187187	ZNF546	-0.348496	0.0477952
ENSG00000171492	LRRC8D	-0.348794	0.0217209
ENSG00000143093	STRIP1	-0.349665	0.0167934
ENSG00000186812	ZNF397	-0.350106	0.00143649
ENSG00000132424	PNISR	-0.350122	0.0494568
ENSG00000100647	SUSD6	-0.350367	0.0224641
ENSG00000138078	PREPL	-0.351675	0.0180791
ENSG00000179314	WSCD1	-0.355097	0.0262835
ENSG00000153208	MERTK	-0.356658	0.0299321
ENSG00000198563	DDX39B	-0.358504	0.0217664
ENSG00000132436	FIGNL1	-0.358958	0.0194765
ENSG00000172687	ZNF738	-0.35908	0.00655101
ENSG00000089157	RPLP0	-0.360731	0.023968
ENSG00000235437	LINC01278	-0.36116	0.0210755
ENSG00000118579	MED28	-0.361927	0.0180726
ENSG00000110700	RPS13	-0.363225	0.0241918
ENSG00000109689	STIM2	-0.363538	0.00171679
ENSG00000188227	ZNF793	-0.364195	0.00929632
ENSG00000165275	TRMT10B	-0.364662	0.0152639
ENSG00000216775	AL109918.1	-0.365828	0.0111294
ENSG00000081665	ZNF506	-0.367071	0.0331596
ENSG00000142534	RPS11	-0.367365	0.0203259
ENSG00000232573	RPL3P4	-0.368574	0.035245
ENSG00000122507	BBS9	-0.368583	0.0474601
ENSG00000054690	PLEKHH1	-0.368648	0.0301014
ENSG00000100650	SRSF5	-0.371062	0.0118985
ENSG00000107679	PLEKHA1	-0.371112	0.00392178
ENSG00000116704	SLC35D1	-0.373354	0.022437
ENSG00000177463	NR2C2	-0.373583	0.000838055
ENSG00000138617	PARP16	-0.374205	0.00545594
ENSG00000100225	FBXO7	-0.374939	0.0135989
ENSG00000227671	AL390728.4	-0.376193	0.0354953
ENSG00000125772	GPCPD1	-0.37626	0.0328287
ENSG00000108669	CYTH1	-0.376642	0.00132958
ENSG00000112983	BRD8	-0.377253	4.68532e-05
ENSG00000106348	IMPDH1	-0.379998	0.00648431
ENSG00000145592	RPL37	-0.381371	0.0381355
ENSG00000138738	PRDM5	-0.382146	0.0105893
ENSG00000110318	CEP126	-0.382304	0.0468385
ENSG00000033327	GAB2	-0.382798	0.0155636
ENSG00000175104	TRAF6	-0.383686	0.00906177
ENSG00000205464	ATP6AP1L	-0.383852	0.0341314
ENSG00000149577	SIDT2	-0.384405	0.00920436
ENSG00000256092	AC137767.1	-0.384577	0.0460682
ENSG00000183891	TTC32	-0.38462	0.0296308
ENSG00000212694	LINC01089	-0.384844	0.0468432
ENSG00000251022	THAP9-AS1	-0.385578	0.0197208
ENSG00000270231	NBPF8	-0.385714	0.0346884
ENSG00000186684	CYP27C1	-0.386515	0.0400775
ENSG00000069869	NEDD4	-0.386553	0.0348791
ENSG00000122406	RPL5	-0.386998	0.00393797
ENSG00000220205	VAMP2	-0.387371	0.0246519
ENSG00000164118	CEP44	-0.388842	0.0377258
ENSG00000145685	LHFPL2	-0.390193	0.00734918
ENSG00000156482	RPL30	-0.390575	0.0207389
ENSG00000130958	SLC35D2	-0.390984	0.0112236
ENSG00000120915	EPHX2	-0.391361	0.0124194
ENSG00000152926	ZNF117	-0.391602	0.027876
ENSG00000167280	ENGASE	-0.392002	0.0446374
ENSG00000219481	NBPF1	-0.39239	0.0164733
ENSG00000179094	PER1	-0.392633	0.0068503
ENSG00000137970	RPL7P9	-0.392703	0.0129695
ENSG00000277072	STAG3L2	-0.392799	0.0278575
ENSG00000147162	OGT	-0.392909	0.0147879
ENSG00000187987	ZSCAN23	-0.394446	0.0232654
ENSG00000266338	NBPF15	-0.394834	0.013922
ENSG00000136261	BZW2	-0.395271	0.0184413
ENSG00000198034	RPS4X	-0.395865	0.0150052
ENSG00000156453	PCDH1	-0.396478	0.0365188
ENSG00000229036	VDAC1P8	-0.396536	0.0320359
ENSG00000117691	NENF	-0.396857	0.0192505
ENSG00000227097	RPS28P7	-0.396946	0.0203503
ENSG00000204172	AGAP9	-0.398149	0.0327546
ENSG00000147403	RPL10	-0.398767	0.0149256
ENSG00000213930	GALT	-0.398813	0.00738542
ENSG00000125354	SEPT6	-0.400364	0.00550797
ENSG00000177990	DPY19L2	-0.401042	0.0265702
ENSG00000171448	ZBTB26	-0.401118	0.0346683
ENSG00000121210	TMEM131L	-0.401275	0.0493719
ENSG00000273274	ZBTB8B	-0.402083	0.00534656
ENSG00000147251	DOCK11	-0.402297	0.00327989
ENSG00000114126	TFDP2	-0.402649	0.000116439
ENSG00000213468	FIRRE	-0.40417	0.0365603
ENSG00000166436	TRIM66	-0.404613	0.00306848
ENSG00000153291	SLC25A27	-0.404633	0.0289751
ENSG00000125868	DSTN	-0.404712	8.97285e-05
ENSG00000002016	RAD52	-0.404939	0.0400084
ENSG00000013523	ANGEL1	-0.405129	0.000631447
ENSG00000156170	NDUFAF6	-0.40523	0.0281927
ENSG00000230715	AC018638.2	-0.405866	0.0372219
ENSG00000189007	ADAT2	-0.406438	0.0128671
ENSG00000006025	OSBPL7	-0.406865	0.0204827
ENSG00000149177	PTPRJ	-0.407976	0.00870692
ENSG00000080947	CROCCP3	-0.408096	0.0403679
ENSG00000225855	RUSC1-AS1	-0.408195	0.0356013
ENSG00000197756	RPL37A	-0.408404	0.036909
ENSG00000119688	ABCD4	-0.409462	0.0278402
ENSG00000166228	PCBD1	-0.409954	0.00477143
ENSG00000101938	CHRDL1	-0.410033	0.0224262
ENSG00000101104	PABPC1L	-0.410141	0.0394585
ENSG00000146216	TTBK1	-0.410329	0.0182017
ENSG00000198585	NUDT16	-0.411154	0.00262672
ENSG00000163322	ABRAXAS1	-0.412034	0.00230895
ENSG00000154122	ANKH	-0.412699	0.0164682
ENSG00000198556	ZNF789	-0.41455	0.02618
ENSG00000178662	CSRNP3	-0.414652	0.0178447
ENSG00000173406	DAB1	-0.415123	0.00103073
ENSG00000130540	SULT4A1	-0.415538	0.0351916
ENSG00000134884	ARGLU1	-0.416675	0.0361621
ENSG00000142937	RPS8	-0.416898	0.00551334
ENSG00000186998	EMID1	-0.417937	0.021596
ENSG00000153933	DGKE	-0.418192	0.0375269
ENSG00000131368	MRPS25	-0.418459	0.0166429
ENSG00000284428	IPO5P1	-0.418949	0.0423682
ENSG00000158079	PTPDC1	-0.419411	0.00663566
ENSG00000267002	AC060780.1	-0.420465	0.00495844
ENSG00000214050	FBXO16	-0.421008	0.0083535
ENSG00000141510	TP53	-0.421182	0.000709963
ENSG00000178567	EPM2AIP1	-0.421435	0.0161076
ENSG00000149483	TMEM138	-0.421876	0.0114533
ENSG00000132680	KHDC4	-0.422142	0.00476638
ENSG00000214485	RPL7P1	-0.423091	0.0238999
ENSG00000153558	FBXL2	-0.423169	0.0138248
ENSG00000184588	PDE4B	-0.42334	0.00876945
ENSG00000227081	AC005912.1	-0.423626	0.0241913
ENSG00000244313	AC024293.1	-0.423738	0.0269214
ENSG00000232956	SNHG15	-0.424206	0.036909
ENSG00000198088	NUP62CL	-0.424244	0.0170318
ENSG00000164659	KIAA1324L	-0.424548	8.60847e-05
ENSG00000143341	HMCN1	-0.424559	0.0119323
ENSG00000203668	CHML	-0.424782	0.0118773
ENSG00000278023	RDM1	-0.424836	0.0403679
ENSG00000083535	PIBF1	-0.425385	0.00616436
ENSG00000185220	PGBD2	-0.426401	0.0489802
ENSG00000105737	GRIK5	-0.426742	0.00759181
ENSG00000133134	BEX2	-0.426919	0.0240541
ENSG00000106772	PRUNE2	-0.426968	0.00116149
ENSG00000198755	RPL10A	-0.42725	0.00385873
ENSG00000137070	IL11RA	-0.428232	0.0124233
ENSG00000147099	HDAC8	-0.428357	0.0425695
ENSG00000107560	RAB11FIP2	-0.42838	0.000643905
ENSG00000166676	TVP23A	-0.428728	0.0384834
ENSG00000134324	LPIN1	-0.428932	0.0105893
ENSG00000109084	TMEM97	-0.429247	8.17107e-05
ENSG00000165152	TMEM246	-0.429478	0.0100079
ENSG00000233927	RPS28	-0.429635	0.0280207
ENSG00000068745	IP6K2	-0.429665	0.000314398
ENSG00000165449	SLC16A9	-0.429943	0.000267988
ENSG00000182899	RPL35A	-0.431387	0.00359209
ENSG00000187123	LYPD6	-0.431675	0.011761
ENSG00000263272	AC004148.2	-0.431785	0.00372812
ENSG00000185133	INPP5J	-0.432294	0.0375627
ENSG00000131469	RPL27	-0.433065	0.0280207
ENSG00000105640	RPL18A	-0.433098	0.00567656
ENSG00000182749	PAQR7	-0.4347	0.00767218
ENSG00000188641	DPYD	-0.43523	0.0498136
ENSG00000107719	PALD1	-0.435611	0.00835123
ENSG00000162981	FAM84A	-0.435696	0.00511085
ENSG00000149599	DUSP15	-0.437409	0.00432578
ENSG00000224032	EPB41L4A-AS1	-0.437846	0.0231451
ENSG00000160932	LY6E	-0.438199	0.0254693
ENSG00000156011	PSD3	-0.438801	0.0480511
ENSG00000151332	MBIP	-0.438919	3.50774e-05
ENSG00000151014	NOCT	-0.439342	0.0106621
ENSG00000158163	DZIP1L	-0.44009	0.0152236
ENSG00000126790	L3HYPDH	-0.440171	0.0113222
ENSG00000156304	SCAF4	-0.440602	0.000533032
ENSG00000138434	ITPRID2	-0.442666	0.018726
ENSG00000065882	TBC1D1	-0.442828	0.000275455
ENSG00000169871	TRIM56	-0.443156	0.00648431
ENSG00000176273	SLC35G1	-0.443698	0.00614432
ENSG00000182580	EPHB3	-0.443826	0.0101283
ENSG00000164620	RELL2	-0.444677	0.0474489
ENSG00000089775	ZBTB25	-0.445452	0.00740445
ENSG00000151338	MIPOL1	-0.44625	0.0192777
ENSG00000162572	SCNN1D	-0.446731	0.0492971
ENSG00000198915	RASGEF1A	-0.446737	0.0285135
ENSG00000129353	SLC44A2	-0.447992	0.00110389
ENSG00000244509	APOBEC3C	-0.448026	0.0186811
ENSG00000108963	DPH1	-0.448678	0.00214922
ENSG00000186472	PCLO	-0.449146	0.0346239
ENSG00000114942	EEF1B2	-0.449268	0.0295942
ENSG00000143416	SELENBP1	-0.449698	0.00920679
ENSG00000109576	AADAT	-0.449719	0.00630099
ENSG00000079215	SLC1A3	-0.450074	0.00553604
ENSG00000213983	AP1G2	-0.451145	0.0141717
ENSG00000143669	LYST	-0.451172	0.0142528
ENSG00000167615	LENG8	-0.451261	0.00204754
ENSG00000163541	SUCLG1	-0.451598	7.96948e-05
ENSG00000183621	ZNF438	-0.45196	0.0192026
ENSG00000156500	FAM122C	-0.452121	0.00507703
ENSG00000109670	FBXW7	-0.452343	0.0214681
ENSG00000131914	LIN28A	-0.452408	0.00119992
ENSG00000244879	GABPB1-AS1	-0.452502	0.00152005
ENSG00000007062	PROM1	-0.452605	0.00377913
ENSG00000155099	PIP4P2	-0.452659	0.0014292
ENSG00000260000	AL133338.1	-0.452976	0.0456852
ENSG00000106948	AKNA	-0.453851	0.0110736
ENSG00000213442	RPL18AP3	-0.453885	0.00771524
ENSG00000169855	ROBO1	-0.453942	0.00090583
ENSG00000173914	RBM4B	-0.454148	0.00848979
ENSG00000233762	AC007969.1	-0.454701	0.0165811
ENSG00000103995	CEP152	-0.45521	0.0491645
ENSG00000248049	UBA6-AS1	-0.456493	0.023377
ENSG00000261455	LINC01003	-0.456892	0.00132152
ENSG00000196391	ZNF774	-0.456983	0.0225517
ENSG00000224699	LAMTOR5-AS1	-0.457561	0.0312612
ENSG00000198794	SCAMP5	-0.45759	0.0371785
ENSG00000005379	TSPOAP1	-0.458187	0.0238382
ENSG00000172803	SNX32	-0.458267	0.0168408
ENSG00000140836	ZFHX3	-0.458288	1.45139e-05
ENSG00000189077	TMEM120A	-0.460215	0.00427523
ENSG00000165046	LETM2	-0.460238	0.0282449
ENSG00000213553	RPLP0P6	-0.461442	0.00337968
ENSG00000155463	OXA1L	-0.461516	0.000260244
ENSG00000107537	PHYH	-0.462801	0.000962602
ENSG00000142303	ADAMTS10	-0.462854	0.0473979
ENSG00000253320	AZIN1-AS1	-0.462928	0.00439821
ENSG00000091972	CD200	-0.464562	0.00267844
ENSG00000125691	RPL23	-0.465084	0.020521
ENSG00000223705	NSUN5P1	-0.465159	0.0302871
ENSG00000105185	PDCD5	-0.465932	0.0187484
ENSG00000100307	CBX7	-0.466946	0.00568429
ENSG00000075213	SEMA3A	-0.467072	0.00493752
ENSG00000141337	ARSG	-0.467163	0.00273181
ENSG00000248124	RRN3P1	-0.467917	0.0184133
ENSG00000106089	STX1A	-0.467996	0.00943999
ENSG00000145390	USP53	-0.468675	0.0239394
ENSG00000143162	CREG1	-0.468817	0.000725256
ENSG00000131089	ARHGEF9	-0.468955	0.00257492
ENSG00000134138	MEIS2	-0.469189	0.00102789
ENSG00000162458	FBLIM1	-0.469386	0.0308749
ENSG00000183837	PNMA3	-0.469673	0.0351805
ENSG00000081189	MEF2C	-0.470976	0.0256988
ENSG00000178385	PLEKHM3	-0.471163	0.0134876
ENSG00000243753	HLA-L	-0.471443	0.0376298
ENSG00000164211	STARD4	-0.472262	0.00944353
ENSG00000237036	ZEB1-AS1	-0.472316	0.00891153
ENSG00000232472	EEF1B2P3	-0.473444	0.00856247
ENSG00000140600	SH3GL3	-0.474118	0.0152639
ENSG00000162244	RPL29	-0.474218	0.00130389
ENSG00000197124	ZNF682	-0.474576	0.0132311
ENSG00000169783	LINGO1	-0.475862	0.0297978
ENSG00000132793	LPIN3	-0.477218	0.020521
ENSG00000222011	FAM185A	-0.477652	0.0454383
ENSG00000244398	AC116533.1	-0.477679	0.0144231
ENSG00000188677	PARVB	-0.478049	0.0101408
ENSG00000197822	OCLN	-0.478311	0.0137003
ENSG00000103485	QPRT	-0.479475	0.000605177
ENSG00000272686	AC006333.2	-0.480159	0.00478465
ENSG00000185513	L3MBTL1	-0.480336	0.0111063
ENSG00000185100	ADSSL1	-0.481367	0.00187469
ENSG00000163597	SNHG16	-0.481508	0.000147932
ENSG00000100814	CCNB1IP1	-0.481821	0.000285257
ENSG00000272449	AL139246.5	-0.482469	0.0423724
ENSG00000081181	ARG2	-0.48437	0.00766644
ENSG00000196839	ADA	-0.484499	0.0484412
ENSG00000106133	NSUN5P2	-0.485211	0.0112156
ENSG00000221886	ZBED8	-0.485973	0.00194346
ENSG00000163702	IL17RC	-0.487128	0.0148828
ENSG00000233937	CTC-338M12.4	-0.492269	0.0403808
ENSG00000196284	SUPT3H	-0.492881	0.00418861
ENSG00000213366	GSTM2	-0.49301	0.0119323
ENSG00000148090	AUH	-0.493117	0.000882435
ENSG00000181513	ACBD4	-0.49338	0.00347903
ENSG00000204131	NHSL2	-0.493494	0.0182017
ENSG00000108848	LUC7L3	-0.495054	0.00996018
ENSG00000106278	PTPRZ1	-0.495167	0.00430152
ENSG00000143412	ANXA9	-0.4953	0.0035076
ENSG00000127957	PMS2P3	-0.496044	0.0187584
ENSG00000132286	TIMM10B	-0.496548	0.00181731
ENSG00000096968	JAK2	-0.496595	0.005562
ENSG00000173209	AHSA2P	-0.496949	0.041994
ENSG00000145246	ATP10D	-0.497155	0.00105673
ENSG00000133107	TRPC4	-0.49739	8.92801e-05
ENSG00000229358	DPY19L1P1	-0.497798	0.0242892
ENSG00000244560	AC004890.2	-0.498495	0.0201432
ENSG00000126091	ST3GAL3	-0.498527	0.0447662
ENSG00000133639	BTG1	-0.498568	0.00187629
ENSG00000103528	SYT17	-0.498588	0.0185938
ENSG00000163689	C3orf67	-0.498944	0.0325658
ENSG00000136895	GARNL3	-0.499806	0.00416621
ENSG00000143409	MINDY1	-0.500481	0.000533517
ENSG00000198873	GRK5	-0.500702	0.00202525
ENSG00000121236	TRIM6	-0.500824	0.00430328
ENSG00000279407	AC007191.1	-0.503107	0.0136197
ENSG00000132196	HSD17B7	-0.503723	0.00144395
ENSG00000105699	LSR	-0.505912	0.0352127
ENSG00000235174	RPL39P3	-0.506929	0.00706619
ENSG00000155849	ELMO1	-0.508024	0.0067096
ENSG00000274276	CBSL	-0.508133	0.0100079
ENSG00000188856	RPSAP47	-0.50985	0.0350986
ENSG00000176978	DPP7	-0.509938	0.0227072
ENSG00000111846	GCNT2	-0.510429	3.40605e-05
ENSG00000223745	CCDC18-AS1	-0.5105	0.00874025
ENSG00000113369	ARRDC3	-0.511217	0.000390793
ENSG00000158887	MPZ	-0.513718	0.0451061
ENSG00000218426	AL590867.2	-0.514083	0.0342292
ENSG00000204271	SPIN3	-0.514232	3.97402e-05
ENSG00000109861	CTSC	-0.514834	0.013167
ENSG00000150627	WDR17	-0.515626	0.0115219
ENSG00000144713	RPL32	-0.516503	0.000491457
ENSG00000144893	MED12L	-0.516785	0.0113488
ENSG00000136147	PHF11	-0.517475	0.0275118
ENSG00000099251	HSD17B7P2	-0.517574	0.0361029
ENSG00000213741	RPS29	-0.517881	0.0106801
ENSG00000124313	IQSEC2	-0.518178	0.00138551
ENSG00000102098	SCML2	-0.518186	9.9692e-05
ENSG00000146151	HMGCLL1	-0.520068	0.000193143
ENSG00000116962	NID1	-0.520153	0.00145386
ENSG00000254685	FPGT	-0.520579	0.00940831
ENSG00000136732	GYPC	-0.520693	0.0221721
ENSG00000205336	ADGRG1	-0.52142	0.0250811
ENSG00000134769	DTNA	-0.521984	0.0024758
ENSG00000142102	PGGHG	-0.522122	0.0203784
ENSG00000166831	RBPMS2	-0.522561	0.00999453
ENSG00000167723	TRPV3	-0.522652	0.0393632
ENSG00000279059	AC007485.2	-0.523048	0.00528016
ENSG00000126822	PLEKHG3	-0.523303	0.0108582
ENSG00000124496	TRERF1	-0.523507	0.000791554
ENSG00000159307	SCUBE1	-0.524159	0.0108757
ENSG00000264538	SUZ12P1	-0.524967	0.000196251
ENSG00000245060	LINC00847	-0.525058	0.00068388
ENSG00000206573	THUMPD3-AS1	-0.525076	0.0104577
ENSG00000132199	ENOSF1	-0.525177	2.06016e-07
ENSG00000109472	CPE	-0.526571	0.000293571
ENSG00000163171	CDC42EP3	-0.528502	0.00239733
ENSG00000170017	ALCAM	-0.528513	0.0468531
ENSG00000062370	ZNF112	-0.528951	0.0347848
ENSG00000204623	ZNRD1ASP	-0.530609	0.00301268
ENSG00000254910	AC136475.2	-0.533035	0.0165811
ENSG00000183605	SFXN4	-0.533079	0.000864171
ENSG00000152601	MBNL1	-0.533777	0.000108672
ENSG00000050405	LIMA1	-0.534008	0.000436881
ENSG00000272455	AL391244.3	-0.534352	0.0227072
ENSG00000131127	ZNF141	-0.534434	0.00214194
ENSG00000109255	NMU	-0.534555	0.0140615
ENSG00000234072	AC074117.1	-0.535791	1.65473e-05
ENSG00000172260	NEGR1	-0.536997	0.00186518
ENSG00000156925	ZIC3	-0.537553	0.0321745
ENSG00000162613	FUBP1	-0.537826	0.0014079
ENSG00000204228	HSD17B8	-0.53815	0.000423204
ENSG00000152527	PLEKHH2	-0.53828	0.000226918
ENSG00000003987	MTMR7	-0.53842	0.0152236
ENSG00000184908	CLCNKB	-0.539056	0.0375701
ENSG00000164048	ZNF589	-0.539988	0.00111662
ENSG00000206077	ZDHHC11B	-0.541171	0.0190193
ENSG00000183718	TRIM52	-0.541992	0.00152748
ENSG00000131196	NFATC1	-0.542197	0.00488465
ENSG00000162616	DNAJB4	-0.542344	0.000197265
ENSG00000103642	LACTB	-0.543337	0.00118726
ENSG00000183960	KCNH8	-0.543626	0.039839
ENSG00000187164	SHTN1	-0.543815	0.00204754
ENSG00000198918	RPL39	-0.54747	0.00473292
ENSG00000120158	RCL1	-0.548467	0.0104577
ENSG00000116096	SPR	-0.548645	0.0238127
ENSG00000197044	ZNF441	-0.549201	0.00260697
ENSG00000274487	AC244154.1	-0.550296	0.0407237
ENSG00000010219	DYRK4	-0.551283	0.00016272
ENSG00000077616	NAALAD2	-0.551976	0.000255345
ENSG00000285796	AL162458.1	-0.553276	0.00427122
ENSG00000274602	PI4KAP1	-0.554559	0.00722193
ENSG00000175787	ZNF169	-0.554596	0.00311348
ENSG00000159314	ARHGAP27	-0.554615	0.0374624
ENSG00000198189	HSD17B11	-0.554678	0.0030658
ENSG00000285804	AC093218.1	-0.554779	0.00407393
ENSG00000067177	PHKA1	-0.557276	6.97976e-05
ENSG00000167600	CYP2S1	-0.559543	0.0350287
ENSG00000173531	MST1	-0.560133	0.0231588
ENSG00000279716	AC006128.1	-0.564042	0.0451061
ENSG00000186314	PRELID2	-0.564749	0.00318979
ENSG00000148541	FAM13C	-0.56481	0.0171834
ENSG00000116106	EPHA4	-0.567264	0.0014079
ENSG00000070269	TMEM260	-0.568382	2.57986e-05
ENSG00000138185	ENTPD1	-0.569394	0.000641145
ENSG00000231500	RPS18	-0.569428	0.000197666
ENSG00000138111	MFSD13A	-0.571845	0.00654806
ENSG00000100354	TNRC6B	-0.571971	0.000505699
ENSG00000162836	ACP6	-0.572886	0.000911169
ENSG00000270885	RASL10B	-0.573117	1.42538e-06
ENSG00000223573	TINCR	-0.573121	0.00722193
ENSG00000204991	SPIRE2	-0.573531	0.00087955
ENSG00000186480	INSIG1	-0.57548	0.0081462
ENSG00000128000	ZNF780B	-0.575783	0.00566156
ENSG00000281398	SNHG4	-0.576195	0.0322902
ENSG00000225889	AC012368.1	-0.576775	0.0447938
ENSG00000151470	C4orf33	-0.57755	0.000586339
ENSG00000117266	CDK18	-0.577748	0.023968
ENSG00000247373	AC055713.1	-0.577778	0.0316881
ENSG00000254535	PABPC4L	-0.578835	0.000456752
ENSG00000176593	AC008969.1	-0.58366	0.00248319
ENSG00000144278	GALNT13	-0.584483	0.00077358
ENSG00000230844	ZNF674-AS1	-0.584943	0.0267938
ENSG00000235703	LINC00894	-0.585696	0.0368816
ENSG00000204301	NOTCH4	-0.585828	0.0228517
ENSG00000139211	AMIGO2	-0.586504	0.0110116
ENSG00000258559	AC005519.1	-0.586516	0.0305746
ENSG00000059728	MXD1	-0.586608	0.00219016
ENSG00000196126	HLA-DRB1	-0.589812	0.00432055
ENSG00000143320	CRABP2	-0.589992	0.0471527
ENSG00000267886	AC074135.1	-0.591114	0.00771521
ENSG00000088538	DOCK3	-0.591555	0.0043078
ENSG00000213963	AC019080.1	-0.592318	0.00590122
ENSG00000244716	BX679664.3	-0.592962	0.0162585
ENSG00000215158	AC138409.2	-0.593481	0.00139125
ENSG00000229847	EMX2OS	-0.594474	4.47553e-05
ENSG00000273329	AC078846.1	-0.594877	0.000827628
ENSG00000174501	ANKRD36C	-0.594899	0.0106986
ENSG00000168490	PHYHIP	-0.596145	0.0389373
ENSG00000166402	TUB	-0.59631	0.000300349
ENSG00000131080	EDA2R	-0.596686	0.0231464
ENSG00000162878	PKDCC	-0.599508	4.09893e-05
ENSG00000198056	PRIM1	-0.601752	0.000572124
ENSG00000247400	DNAJC3-DT	-0.601986	0.045601
ENSG00000166839	ANKDD1A	-0.602405	0.00248654
ENSG00000114779	ABHD14B	-0.602726	0.0032293
ENSG00000119938	PPP1R3C	-0.603187	0.0174918
ENSG00000245849	RAD51-AS1	-0.603198	0.000739385
ENSG00000141449	GREB1L	-0.604911	2.68284e-05
ENSG00000136158	SPRY2	-0.605161	0.0255689
ENSG00000168906	MAT2A	-0.605571	0.000267988
ENSG00000177954	RPS27	-0.605588	0.0110736
ENSG00000214336	FOXI3	-0.605782	0.0209429
ENSG00000273015	AC008124.1	-0.607552	0.000130435
ENSG00000198221	AFDN-DT	-0.608901	0.0315242
ENSG00000049192	ADAMTS6	-0.609751	0.00166178
ENSG00000049130	KITLG	-0.610929	0.00493752
ENSG00000170835	CEL	-0.612157	0.0159073
ENSG00000263874	LINC00672	-0.612711	0.0228517
ENSG00000230269	LINC02525	-0.612856	0.000771439
ENSG00000250829	AC108865.1	-0.613094	0.0187258
ENSG00000167549	CORO6	-0.614308	0.00845078
ENSG00000242265	PEG10	-0.614642	3.8331e-05
ENSG00000260267	AC026471.1	-0.61491	0.02496
ENSG00000183023	SLC8A1	-0.615066	0.00308821
ENSG00000279488	AC004623.1	-0.616104	0.0192365
ENSG00000100504	PYGL	-0.616474	0.00026097
ENSG00000047634	SCML1	-0.616829	1.48711e-06
ENSG00000084453	SLCO1A2	-0.617947	0.000280493
ENSG00000176401	EID2B	-0.618047	0.000622303
ENSG00000166405	RIC3	-0.618123	0.00681493
ENSG00000131242	RAB11FIP4	-0.618981	0.000690207
ENSG00000164251	F2RL1	-0.620467	0.00927063
ENSG00000077782	FGFR1	-0.621003	2.50878e-05
ENSG00000166128	RAB8B	-0.621543	1.10239e-05
ENSG00000110492	MDK	-0.622668	2.59214e-05
ENSG00000261326	LINC01355	-0.623873	0.0245107
ENSG00000182389	CACNB4	-0.624382	0.000882435
ENSG00000078269	SYNJ2	-0.624857	3.76111e-05
ENSG00000166897	ELFN2	-0.626719	0.0350287
ENSG00000157110	RBPMS	-0.626742	2.26544e-07
ENSG00000105854	PON2	-0.628767	1.2883e-05
ENSG00000242299	AC073861.1	-0.628937	0.00627898
ENSG00000260196	AC124798.1	-0.630087	0.0254543
ENSG00000166840	GLYATL1	-0.631133	0.000236231
ENSG00000246451	AL049840.1	-0.631197	0.025653
ENSG00000076864	RAP1GAP	-0.631632	0.0210425
ENSG00000157502	MUM1L1	-0.63198	0.00158721
ENSG00000080031	PTPRH	-0.632757	0.0139937
ENSG00000163050	COQ8A	-0.633143	0.0014079
ENSG00000236017	ASMTL-AS1	-0.633272	0.0268395
ENSG00000159167	STC1	-0.633541	0.0492971
ENSG00000248550	OTX2-AS1	-0.634812	0.0403961
ENSG00000267100	ILF3-DT	-0.634932	0.0119574
ENSG00000170542	SERPINB9	-0.637449	0.00317943
ENSG00000272316	AL021368.2	-0.63786	0.00495844
ENSG00000106976	DNM1	-0.638272	8.18565e-05
ENSG00000090776	EFNB1	-0.640051	1.80157e-05
ENSG00000131149	GSE1	-0.640375	0.00309009
ENSG00000166450	PRTG	-0.641133	0.0133276
ENSG00000270605	AL353622.1	-0.641708	0.00229225
ENSG00000203930	LINC00632	-0.644059	0.000149785
ENSG00000174482	LINGO2	-0.645852	0.0004337
ENSG00000285053	TBCE	-0.647449	0.0314125
ENSG00000102385	DRP2	-0.647651	4.77722e-05
ENSG00000196693	ZNF33B	-0.647885	0.00215912
ENSG00000057294	PKP2	-0.64817	0.000252249
ENSG00000175471	MCTP1	-0.64833	0.000861775
ENSG00000108465	CDK5RAP3	-0.64961	0.00717904
ENSG00000165752	STK32C	-0.649927	0.00188986
ENSG00000238197	PAXBP1-AS1	-0.65016	0.00186518
ENSG00000163431	LMOD1	-0.650241	1.94431e-06
ENSG00000112379	ARFGEF3	-0.650998	0.000121192
ENSG00000171823	FBXL14	-0.651118	0.000257271
ENSG00000134873	CLDN10	-0.651826	0.00167795
ENSG00000088305	DNMT3B	-0.651981	4.1133e-05
ENSG00000134709	HOOK1	-0.652048	0.00176664
ENSG00000120318	ARAP3	-0.652477	8.77925e-06
ENSG00000266709	MGC12916	-0.655488	0.0486046
ENSG00000101746	NOL4	-0.656059	0.0485073
ENSG00000220785	MTMR9LP	-0.659112	0.00187629
ENSG00000184349	EFNA5	-0.659491	2.93193e-10
ENSG00000243302	AC018638.4	-0.659575	0.000321958
ENSG00000120875	DUSP4	-0.660724	0.0175208
ENSG00000096060	FKBP5	-0.662774	1.04195e-05
ENSG00000121281	ADCY7	-0.663102	0.00636064
ENSG00000128335	APOL2	-0.664704	0.00036649
ENSG00000269993	KC877982.1	-0.666317	0.0480511
ENSG00000165548	TMEM63C	-0.666997	0.0309393
ENSG00000158813	EDA	-0.668605	0.0137931
ENSG00000130054	FAM155B	-0.669447	0.00234927
ENSG00000230202	AL450405.1	-0.670213	0.00672803
ENSG00000087076	HSD17B14	-0.670426	0.0117219
ENSG00000250510	GPR162	-0.671763	0.000105542
ENSG00000091536	MYO15A	-0.67199	0.000509727
ENSG00000260942	CAPN10-DT	-0.672285	0.000106273
ENSG00000150672	DLG2	-0.672356	0.00669135
ENSG00000135083	CCNJL	-0.673233	0.000837364
ENSG00000107957	SH3PXD2A	-0.674198	0.00023082
ENSG00000167992	VWCE	-0.6742	8.14376e-06
ENSG00000169499	PLEKHA2	-0.67481	1.73378e-08
ENSG00000142611	PRDM16	-0.676045	6.95546e-05
ENSG00000110455	ACCS	-0.676483	0.00415758
ENSG00000261094	AC007066.2	-0.67666	0.00326154
ENSG00000235316	DUSP8P5	-0.680913	0.00509774
ENSG00000238103	RPL9P7	-0.681232	0.00629972
ENSG00000143502	SUSD4	-0.683139	0.00229794
ENSG00000203362	POLH-AS1	-0.683939	0.00247803
ENSG00000211459	MT-RNR1	-0.685137	3.36546e-05
ENSG00000228526	MIR34AHG	-0.685906	0.0103454
ENSG00000277586	NEFL	-0.687478	0.0248224
ENSG00000077063	CTTNBP2	-0.688559	0.000690835
ENSG00000158747	NBL1	-0.68907	0.00167503
ENSG00000138080	EMILIN1	-0.691439	0.000839229
ENSG00000204624	DISP3	-0.692634	0.0395595
ENSG00000250312	ZNF718	-0.693046	0.000908785
ENSG00000114859	CLCN2	-0.693147	3.971e-07
ENSG00000100473	COCH	-0.693335	6.25684e-06
ENSG00000227533	SLC2A1-AS1	-0.696559	0.0395138
ENSG00000165895	ARHGAP42	-0.69757	1.68913e-07
ENSG00000245149	RNF139-AS1	-0.700373	0.0126132
ENSG00000100100	PIK3IP1	-0.700619	1.15548e-05
ENSG00000189410	SH2D5	-0.70177	0.0433286
ENSG00000204963	PCDHA7	-0.703962	0.017041
ENSG00000231154	MORF4L2-AS1	-0.704286	0.000484795
ENSG00000010610	CD4	-0.705111	0.0417232
ENSG00000132359	RAP1GAP2	-0.705664	8.93589e-05
ENSG00000164434	FABP7	-0.706205	0.000100327
ENSG00000164106	SCRG1	-0.706835	0.00704267
ENSG00000034510	TMSB10	-0.71082	7.88276e-05
ENSG00000160111	CPAMD8	-0.711582	0.00118933
ENSG00000170293	CMTM8	-0.712382	0.000102348
ENSG00000164116	GUCY1A1	-0.715963	0.00121651
ENSG00000092051	JPH4	-0.716843	0.000130691
ENSG00000255248	MIR100HG	-0.717976	1.22623e-06
ENSG00000251141	MRPS30-DT	-0.718167	0.00131633
ENSG00000158859	ADAMTS4	-0.718696	0.00162174
ENSG00000147459	DOCK5	-0.719172	0.00166444
ENSG00000116574	RHOU	-0.719185	7.01769e-06
ENSG00000135596	MICAL1	-0.720957	1.1348e-05
ENSG00000235194	PPP1R3E	-0.721458	1.01354e-07
ENSG00000272870	AC097534.2	-0.722497	0.00755058
ENSG00000139597	N4BP2L1	-0.722843	0.00622308
ENSG00000114115	RBP1	-0.724019	0.00978466
ENSG00000278600	AC015871.3	-0.725936	0.000149785
ENSG00000130751	NPAS1	-0.726598	0.000166223
ENSG00000146376	ARHGAP18	-0.72668	0.00103948
ENSG00000118298	CA14	-0.727493	5.49164e-05
ENSG00000233639	PANTR1	-0.728258	1.52705e-06
ENSG00000203497	PDCD4-AS1	-0.729451	0.0191743
ENSG00000226383	LINC01876	-0.730185	0.0082813
ENSG00000005471	ABCB4	-0.732612	0.00058067
ENSG00000118473	SGIP1	-0.734104	0.0158004
ENSG00000120645	IQSEC3	-0.737074	0.0282151
ENSG00000254377	MIR124-2HG	-0.737693	0.000239403
ENSG00000260708	AL118516.1	-0.738941	0.00158639
ENSG00000085117	CD82	-0.73896	0.00144493
ENSG00000073350	LLGL2	-0.739738	0.00270668
ENSG00000198756	COLGALT2	-0.740926	4.15305e-07
ENSG00000188659	SAXO2	-0.741898	0.014555
ENSG00000163728	TTC14	-0.742303	0.00091681
ENSG00000260261	AC124944.3	-0.742687	0.00247987
ENSG00000141384	TAF4B	-0.743616	0.000676274
ENSG00000118785	SPP1	-0.744764	0.0212394
ENSG00000261754	AC008555.1	-0.746566	0.00374284
ENSG00000230707	AL589987.1	-0.747887	0.0106617
ENSG00000108176	DNAJC12	-0.749025	3.0054e-06
ENSG00000118292	C1orf54	-0.75079	0.000116061
ENSG00000140455	USP3	-0.75224	8.62323e-11
ENSG00000260563	AC132872.1	-0.7528	0.0124233
ENSG00000166394	CYB5R2	-0.753106	8.45778e-05
ENSG00000134369	NAV1	-0.753546	0.000501955
ENSG00000210135	MT-TN	-0.754093	0.0198922
ENSG00000105605	CACNG7	-0.755532	9.54489e-05
ENSG00000026950	BTN3A1	-0.755903	3.76497e-06
ENSG00000237515	SHISA9	-0.75744	0.0278436
ENSG00000117154	IGSF21	-0.761257	0.00711069
ENSG00000146005	PSD2	-0.762929	0.0259094
ENSG00000165588	OTX2	-0.763649	1.15223e-10
ENSG00000184489	PTP4A3	-0.764	2.37228e-08
ENSG00000241644	INMT	-0.764043	0.00515713
ENSG00000186648	CARMIL3	-0.765103	2.36301e-05
ENSG00000185946	RNPC3	-0.765534	5.49139e-05
ENSG00000272734	ADIRF-AS1	-0.766563	0.000153469
ENSG00000173267	SNCG	-0.77027	0.0150644
ENSG00000188211	NCR3LG1	-0.773749	0.00156897
ENSG00000186960	LINC01551	-0.773961	2.10612e-09
ENSG00000104332	SFRP1	-0.774302	4.45532e-07
ENSG00000104518	GSDMD	-0.775528	0.0078358
ENSG00000095637	SORBS1	-0.778814	6.47175e-06
ENSG00000101194	SLC17A9	-0.783872	0.045549
ENSG00000265194	AL359922.2	-0.784706	0.0324422
ENSG00000177133	LINC00982	-0.78495	0.000942854
ENSG00000279744	AC132938.5	-0.786923	0.0234834
ENSG00000181722	ZBTB20	-0.788511	0.00325295
ENSG00000113248	PCDHB15	-0.788513	8.81616e-06
ENSG00000276248	AL442125.1	-0.790369	0.00522522
ENSG00000159208	CIART	-0.790445	2.00994e-06
ENSG00000196482	ESRRG	-0.791961	0.0129471
ENSG00000234912	SNHG20	-0.79212	4.36816e-05
ENSG00000213462	ERV3-1	-0.79341	0.000490592
ENSG00000196187	TMEM63A	-0.796665	1.70235e-06
ENSG00000249715	FER1L5	-0.796729	0.0040797
ENSG00000041353	RAB27B	-0.797829	0.0182017
ENSG00000144645	OSBPL10	-0.798432	4.8791e-07
ENSG00000136002	ARHGEF4	-0.799445	3.05387e-06
ENSG00000138650	PCDH10	-0.802775	0.0384298
ENSG00000105639	JAK3	-0.802931	5.38927e-08
ENSG00000236871	LINC00106	-0.805681	0.0301014
ENSG00000119514	GALNT12	-0.806684	0.0113222
ENSG00000285967	NIPBL-DT	-0.806983	1.046e-05
ENSG00000179344	HLA-DQB1	-0.807816	0.00426505
ENSG00000143382	ADAMTSL4	-0.808338	5.79004e-05
ENSG00000177614	PGBD5	-0.808636	0.00049989
ENSG00000127241	MASP1	-0.812007	0.00164648
ENSG00000087116	ADAMTS2	-0.812563	0.000615815
ENSG00000139190	VAMP1	-0.813248	0.000571304
ENSG00000273373	AL355488.1	-0.81489	0.00200039
ENSG00000156675	RAB11FIP1	-0.815681	1.43208e-05
ENSG00000109832	DDX25	-0.819387	0.000431888
ENSG00000161082	CELF5	-0.819919	6.66726e-09
ENSG00000182287	AP1S2	-0.822114	1.34192e-07
ENSG00000262877	AC110285.2	-0.825877	8.29577e-05
ENSG00000268471	MIR4453HG	-0.825913	0.00091602
ENSG00000172878	METAP1D	-0.826647	6.41841e-05
ENSG00000180448	ARHGAP45	-0.826708	0.000273353
ENSG00000119946	CNNM1	-0.828779	0.000651616
ENSG00000240376	AC010343.1	-0.830958	0.00118395
ENSG00000166682	TMPRSS5	-0.831255	0.00402634
ENSG00000269609	RPARP-AS1	-0.831513	2.94263e-05
ENSG00000283930	AL117339.5	-0.835099	0.025106
ENSG00000257815	LINC01481	-0.835442	0.00370186
ENSG00000108515	ENO3	-0.838446	6.10735e-07
ENSG00000121570	DPPA4	-0.838972	9.9493e-13
ENSG00000102934	PLLP	-0.840123	6.16049e-05
ENSG00000239569	KMT2E-AS1	-0.843195	0.0240005
ENSG00000180730	SHISA2	-0.843552	0.000514962
ENSG00000107242	PIP5K1B	-0.846558	0.00415758
ENSG00000171551	ECEL1	-0.847179	0.00509217
ENSG00000276791	AC092117.1	-0.849689	0.0211596
ENSG00000016391	CHDH	-0.855467	0.000828229
ENSG00000260285	AL133367.1	-0.857998	0.000267988
ENSG00000280077	AL353763.2	-0.860884	9.02428e-05
ENSG00000180071	ANKRD18A	-0.860974	2.10377e-05
ENSG00000077522	ACTN2	-0.861133	0.000433213
ENSG00000005961	ITGA2B	-0.861448	7.33785e-06
ENSG00000223760	MED15P9	-0.86201	0.00399408
ENSG00000115041	KCNIP3	-0.862015	0.00543074
ENSG00000161249	DMKN	-0.869066	0.00131995
ENSG00000124507	PACSIN1	-0.870968	0.000386719
ENSG00000006071	ABCC8	-0.872796	0.00618242
ENSG00000156239	N6AMT1	-0.875283	4.43941e-05
ENSG00000143995	MEIS1	-0.879519	6.35386e-07
ENSG00000256673	AC141557.1	-0.881083	0.000178527
ENSG00000138640	FAM13A	-0.883731	1.776e-06
ENSG00000183196	CHST6	-0.887312	7.59933e-07
ENSG00000156687	UNC5D	-0.888032	1.42538e-06
[truncated: 208 more rows]
