# Supplementary material for: Dual Role of DLK1 in GnRH Neuron Ontogeny
Source: Stem Cell Rev Rep. 2025 Sep 9;21(8):2711–26. doi: 10.1007/s12015-025-10972-y (PMC12504412; doi:10.1007/s12015-025-10972-y)
Supplement: Supplementary file 10 — List of DEGs on day 25 (acc vs ccc). [file 12015_2025_10972_MOESM10_ESM.xlsx]

## Sheet: Sheet1
gene_id	gene_name	log2FoldChange	padj
ENSG00000205835	GMNC	10.8793	1.58988e-12
ENSG00000162761	LMX1A	10.1354	5.29236e-19
ENSG00000064218	DMRT3	9.83521	5.86384e-19
ENSG00000164287	CDC20B	9.36456	5.11188e-19
ENSG00000102287	GABRE	7.26859	1.22921e-06
ENSG00000087510	TFAP2C	7.24422	2.55593e-42
ENSG00000145692	BHMT	7.0542	2.87922e-07
ENSG00000147655	RSPO2	7.01469	5.85912e-13
ENSG00000234602	MCIDAS	7.00575	3.9962e-06
ENSG00000172005	MAL	6.85558	2.11635e-17
ENSG00000152669	CCNO	6.82231	8.31705e-16
ENSG00000197705	KLHL14	6.67982	5.14233e-12
ENSG00000125533	BHLHE23	6.63931	1.0628e-37
ENSG00000180828	BHLHE22	6.55447	6.3776e-77
ENSG00000163694	RBM47	6.54966	1.74143e-17
ENSG00000115507	OTX1	6.28782	3.30472e-54
ENSG00000167107	ACSF2	5.9799	1.68889e-25
ENSG00000187730	GABRD	5.95977	3.12796e-14
ENSG00000178403	NEUROG2	5.91549	3.29585e-28
ENSG00000138435	CHRNA1	5.80995	1.08399e-25
ENSG00000165891	E2F7	5.80074	1.63339e-12
ENSG00000163083	INHBB	5.73144	6.61542e-07
ENSG00000075290	WNT8B	5.66983	3.81761e-11
ENSG00000158270	COLEC12	5.64734	1.44502e-07
ENSG00000250742	LINC02381	5.5199	4.66569e-06
ENSG00000078900	TP73	5.48473	7.73497e-07
ENSG00000178568	ERBB4	5.38931	6.31435e-29
ENSG00000174145	NWD2	5.3069	2.06016e-18
ENSG00000125968	ID1	5.27802	7.19396e-28
ENSG00000146242	TPBG	5.19886	1.1061e-27
ENSG00000178538	CA8	5.18056	1.68151e-23
ENSG00000143869	GDF7	5.03003	7.18941e-18
ENSG00000196169	KIF19	5.00619	3.06776e-17
ENSG00000003137	CYP26B1	4.97757	3.59168e-33
ENSG00000164185	ZNF474	4.96184	1.21209e-13
ENSG00000187210	GCNT1	4.9309	1.12224e-17
ENSG00000101463	SYNDIG1	4.88062	5.08894e-30
ENSG00000123307	NEUROD4	4.84763	2.09554e-38
ENSG00000118271	TTR	4.82137	2.37719e-16
ENSG00000169894	MUC3A	4.81231	4.49563e-19
ENSG00000176769	TCERG1L	4.80787	2.91467e-12
ENSG00000117318	ID3	4.79436	3.04069e-43
ENSG00000152661	GJA1	4.70699	5.90392e-15
ENSG00000179774	ATOH7	4.69881	4.49479e-10
ENSG00000167858	TEKT1	4.66353	9.14831e-10
ENSG00000137203	TFAP2A	4.64137	8.02794e-31
ENSG00000121207	LRAT	4.63945	1.69708e-16
ENSG00000080166	DCT	4.61298	2.16892e-33
ENSG00000137573	SULF1	4.61244	1.69708e-16
ENSG00000169692	AGPAT2	4.54688	2.79363e-05
ENSG00000142700	DMRTA2	4.50327	6.23333e-15
ENSG00000165309	ARMC3	4.47231	2.6059e-08
ENSG00000139292	LGR5	4.45277	3.57585e-15
ENSG00000066468	FGFR2	4.45174	1.28056e-06
ENSG00000151892	GFRA1	4.44409	7.5845e-08
ENSG00000114315	HES1	4.39433	0.000153869
ENSG00000170893	TRH	4.3704	3.60535e-15
ENSG00000182379	NXPH4	4.32937	1.37952e-17
ENSG00000116729	WLS	4.27866	4.965e-14
ENSG00000101542	CDH20	4.27852	1.79028e-16
ENSG00000187837	HIST1H1C	4.26434	1.25765e-13
ENSG00000143333	RGS16	4.21441	3.8923e-28
ENSG00000181965	NEUROG1	4.20624	2.36355e-18
ENSG00000166426	CRABP1	4.20567	1.61794e-17
ENSG00000100987	VSX1	4.17523	1.27627e-16
ENSG00000155761	SPAG17	4.1732	0.000861692
ENSG00000221818	EBF2	4.14443	6.5982e-18
ENSG00000139445	FOXN4	4.13494	0.000114523
ENSG00000141682	PMAIP1	4.05073	3.34095e-13
ENSG00000143036	SLC44A3	4.03501	8.34809e-15
ENSG00000109991	P2RX3	4.02168	1.78902e-17
ENSG00000152518	ZFP36L2	4.01363	1.65221e-14
ENSG00000110328	GALNT18	3.98491	2.30372e-46
ENSG00000076770	MBNL3	3.9817	7.16227e-10
ENSG00000184232	OAF	3.96948	1.77418e-10
ENSG00000170312	CDK1	3.96564	2.45392e-11
ENSG00000177551	NHLH2	3.96327	3.83566e-36
ENSG00000147257	GPC3	3.92707	1.31015e-17
ENSG00000143355	LHX9	3.88516	3.66653e-14
ENSG00000178202	KDELC2	3.8719	2.13988e-11
ENSG00000157227	MMP14	3.86485	8.86007e-09
ENSG00000137801	THBS1	3.86063	3.42803e-06
ENSG00000180875	GREM2	3.85906	4.15478e-14
ENSG00000142538	PTH2	3.8543	2.07555e-10
ENSG00000007062	PROM1	3.84986	2.4956e-09
ENSG00000173947	PIFO	3.83923	2.98695e-08
ENSG00000105559	PLEKHA4	3.8344	6.59624e-12
ENSG00000133121	STARD13	3.83281	5.18664e-11
ENSG00000117650	NEK2	3.81947	3.44827e-12
ENSG00000169884	WNT10B	3.81705	5.75717e-09
ENSG00000069482	GAL	3.81635	1.01104e-16
ENSG00000169436	COL22A1	3.79623	1.16381e-07
ENSG00000137693	YAP1	3.79584	1.01341e-10
ENSG00000077327	SPAG6	3.79118	2.8705e-09
ENSG00000170703	TTLL6	3.78862	6.7427e-17
ENSG00000130052	STARD8	3.77751	8.42939e-15
ENSG00000181541	MAB21L2	3.76757	3.57585e-15
ENSG00000163638	ADAMTS9	3.76049	5.1854e-31
ENSG00000125462	C1orf61	3.74575	7.19666e-05
ENSG00000155760	FZD7	3.73255	1.85283e-19
ENSG00000124145	SDC4	3.72501	3.30887e-08
ENSG00000134250	NOTCH2	3.70883	4.15384e-10
ENSG00000145423	SFRP2	3.69568	5.27141e-06
ENSG00000283674	AC068587.4	3.69394	0.00566802
ENSG00000163071	SPATA18	3.6685	8.11535e-06
ENSG00000163430	FSTL1	3.65495	5.4228e-18
ENSG00000134569	LRP4	3.64162	1.74747e-08
ENSG00000121966	CXCR4	3.62609	8.60714e-12
ENSG00000141314	RHBDL3	3.61936	3.67211e-11
ENSG00000099994	SUSD2	3.61708	1.05199e-31
ENSG00000163520	FBLN2	3.60947	5.16807e-18
ENSG00000152784	PRDM8	3.57857	1.71556e-10
ENSG00000188064	WNT7B	3.57017	3.45998e-05
ENSG00000064655	EYA2	3.53294	6.51449e-44
ENSG00000158710	TAGLN2	3.52047	5.07972e-09
ENSG00000198729	PPP1R14C	3.51843	7.00916e-23
ENSG00000165480	SKA3	3.51176	3.04848e-10
ENSG00000185697	MYBL1	3.51075	7.54218e-13
ENSG00000162407	PLPP3	3.50718	3.10665e-17
ENSG00000112333	NR2E1	3.4986	2.16468e-15
ENSG00000135046	ANXA1	3.494	0.0122325
ENSG00000165304	MELK	3.47883	1.16381e-07
ENSG00000144354	CDCA7	3.47528	7.54884e-08
ENSG00000104375	STK3	3.46737	4.62234e-09
ENSG00000124782	RREB1	3.46216	4.31625e-06
ENSG00000100314	CABP7	3.45313	1.98534e-08
ENSG00000046604	DSG2	3.4243	2.02764e-15
ENSG00000131747	TOP2A	3.41848	1.54436e-11
ENSG00000213853	EMP2	3.40952	7.52198e-09
ENSG00000114251	WNT5A	3.40313	1.55949e-08
ENSG00000256463	SALL3	3.39903	1.27304e-12
ENSG00000143772	ITPKB	3.39365	2.8983e-05
ENSG00000182022	CHST15	3.39246	2.81288e-15
ENSG00000107249	GLIS3	3.38773	9.45278e-09
ENSG00000156140	ADAMTS3	3.37414	5.98378e-10
ENSG00000162992	NEUROD1	3.36464	0.000165444
ENSG00000176771	NCKAP5	3.36445	4.23001e-20
ENSG00000204592	HLA-E	3.36432	3.78502e-10
ENSG00000188452	CERKL	3.35469	2.27016e-05
ENSG00000163132	MSX1	3.3487	7.6023e-15
ENSG00000182103	FAM181B	3.3474	4.29462e-14
ENSG00000105011	ASF1B	3.3428	8.05262e-09
ENSG00000171786	NHLH1	3.30818	1.09562e-14
ENSG00000185551	NR2F2	3.30462	9.57221e-13
ENSG00000066056	TIE1	3.29564	1.60388e-16
ENSG00000143476	DTL	3.28488	2.97728e-10
ENSG00000143228	NUF2	3.27195	5.68029e-10
ENSG00000185650	ZFP36L1	3.27049	1.91573e-08
ENSG00000119042	SATB2	3.26356	7.11455e-10
ENSG00000242779	ZNF702P	3.25677	4.14154e-08
ENSG00000110090	CPT1A	3.25618	2.21987e-06
ENSG00000126787	DLGAP5	3.24903	5.83853e-10
ENSG00000154134	ROBO3	3.24341	0.000285781
ENSG00000112742	TTK	3.24262	1.36913e-08
ENSG00000166949	SMAD3	3.24141	6.09384e-11
ENSG00000128849	CGNL1	3.22933	3.70319e-10
ENSG00000071205	ARHGAP10	3.22725	2.10694e-08
ENSG00000104450	SPAG1	3.22654	3.7327e-10
ENSG00000143248	RGS5	3.21948	1.42359e-20
ENSG00000068078	FGFR3	3.21587	0.00146337
ENSG00000152952	PLOD2	3.214	1.42247e-11
ENSG00000205976	AC091951.1	3.21086	0.0367238
ENSG00000153714	LURAP1L	3.20764	1.14792e-11
ENSG00000175063	UBE2C	3.20663	1.82568e-08
ENSG00000177469	CAVIN1	3.18911	3.88103e-06
ENSG00000100968	NFATC4	3.18184	2.05275e-09
ENSG00000137807	KIF23	3.17779	1.99741e-07
ENSG00000180914	OXTR	3.17517	7.02867e-07
ENSG00000024526	DEPDC1	3.15401	1.52746e-06
ENSG00000138795	LEF1	3.1525	5.72891e-09
ENSG00000140057	AK7	3.14802	2.41789e-06
ENSG00000106236	NPTX2	3.13877	5.35802e-14
ENSG00000164294	GPX8	3.13207	7.54884e-08
ENSG00000108821	COL1A1	3.12385	3.94485e-08
ENSG00000178031	ADAMTSL1	3.11779	4.34439e-11
ENSG00000182871	COL18A1	3.11508	8.90148e-14
ENSG00000164692	COL1A2	3.11102	1.63414e-07
ENSG00000113140	SPARC	3.10379	4.96361e-11
ENSG00000249992	TMEM158	3.09164	2.82911e-12
ENSG00000100234	TIMP3	3.09134	5.469e-06
ENSG00000007968	E2F2	3.08364	7.1138e-07
ENSG00000138119	MYOF	3.08297	0.0207975
ENSG00000169679	BUB1	3.07919	5.88013e-09
ENSG00000169607	CKAP2L	3.07891	1.96822e-08
ENSG00000127863	TNFRSF19	3.07742	9.32141e-21
ENSG00000196411	EPHB4	3.07544	1.17773e-09
ENSG00000152104	PTPN14	3.07264	0.0161208
ENSG00000178999	AURKB	3.07115	9.55082e-12
ENSG00000144824	PHLDB2	3.07101	1.00386e-06
ENSG00000115163	CENPA	3.0642	2.13331e-06
ENSG00000104888	SLC17A7	3.06408	3.18218e-06
ENSG00000184347	SLIT3	3.05405	6.90001e-10
ENSG00000142731	PLK4	3.05035	1.65293e-08
ENSG00000168078	PBK	3.04686	2.76408e-06
ENSG00000187550	SBK2	3.04526	2.72276e-06
ENSG00000065534	MYLK	3.03735	6.33224e-14
ENSG00000117154	IGSF21	3.03625	1.43318e-20
ENSG00000263146	LINC01896	3.03488	2.55911e-07
ENSG00000214456	PLIN5	3.03328	3.69151e-06
ENSG00000171848	RRM2	3.03009	4.22332e-09
ENSG00000117399	CDC20	3.02802	4.04649e-11
ENSG00000175874	CREG2	3.02498	3.327e-12
ENSG00000157456	CCNB2	3.01596	1.37365e-08
ENSG00000065328	MCM10	3.0105	1.28139e-05
ENSG00000089685	BIRC5	3.00856	8.93229e-10
ENSG00000093009	CDC45	3.0072	1.22921e-06
ENSG00000124785	NRN1	3.00455	6.53284e-12
ENSG00000134690	CDCA8	3.00373	4.87592e-09
ENSG00000124302	CHST8	2.99355	6.70506e-07
ENSG00000153993	SEMA3D	2.9902	1.65017e-13
ENSG00000124942	AHNAK	2.98858	3.14963e-09
ENSG00000186185	KIF18B	2.98695	1.22921e-06
ENSG00000141540	TTYH2	2.97872	3.29828e-20
ENSG00000165806	CASP7	2.97871	3.60467e-09
ENSG00000131435	PDLIM4	2.97358	8.7621e-08
ENSG00000080986	NDC80	2.9723	2.10702e-10
ENSG00000138829	FBN2	2.97119	3.43339e-07
ENSG00000101911	PRPS2	2.97118	2.16533e-31
ENSG00000095739	BAMBI	2.96957	1.94799e-08
ENSG00000153179	RASSF3	2.96736	2.73812e-09
ENSG00000181234	TMEM132C	2.96398	2.89892e-05
ENSG00000188153	COL4A5	2.9627	3.51341e-07
ENSG00000046889	PREX2	2.95788	2.91152e-08
ENSG00000121152	NCAPH	2.95605	1.95264e-13
ENSG00000136492	BRIP1	2.95589	2.46869e-08
ENSG00000101057	MYBL2	2.94386	9.7473e-09
ENSG00000154146	NRGN	2.92882	1.20944e-06
ENSG00000261949	GFY	2.92841	1.14956e-06
ENSG00000189057	FAM111B	2.92829	1.57937e-06
ENSG00000117724	CENPF	2.92473	1.10245e-09
ENSG00000175745	NR2F1	2.92271	1.22357e-18
ENSG00000146670	CDCA5	2.91503	1.92431e-11
ENSG00000198597	ZNF536	2.9131	1.03763e-15
ENSG00000172037	LAMB2	2.91042	5.08668e-07
ENSG00000171246	NPTX1	2.90034	4.42212e-12
ENSG00000090889	KIF4A	2.894	1.96471e-09
ENSG00000164853	UNCX	2.8926	1.34765e-10
ENSG00000100060	MFNG	2.89205	3.23982e-09
ENSG00000066279	ASPM	2.89153	1.51184e-06
ENSG00000176399	DMRTA1	2.87793	1.0528e-09
ENSG00000091436	MAP3K20	2.87638	1.42247e-11
ENSG00000159251	ACTC1	2.8753	6.55357e-07
ENSG00000176485	PLA2G16	2.86445	1.86302e-05
ENSG00000123485	HJURP	2.85605	7.41108e-07
ENSG00000126453	BCL2L12	2.85553	3.76357e-11
ENSG00000156970	BUB1B	2.85175	6.22049e-07
ENSG00000112394	SLC16A10	2.84597	4.19343e-09
ENSG00000181804	SLC9A9	2.84203	1.97858e-11
ENSG00000139263	LRIG3	2.84109	0.0456978
ENSG00000121621	KIF18A	2.83942	1.2789e-08
ENSG00000189184	PCDH18	2.83193	4.12117e-05
ENSG00000168071	CCDC88B	2.83023	9.83494e-07
ENSG00000002587	HS3ST1	2.83022	2.56524e-06
ENSG00000167900	TK1	2.82654	0.000175892
ENSG00000092820	EZR	2.82628	3.65127e-12
ENSG00000142945	KIF2C	2.82588	3.09126e-09
ENSG00000123473	STIL	2.81375	5.13968e-06
ENSG00000164176	EDIL3	2.81142	1.66222e-15
ENSG00000129195	PIMREG	2.80693	4.75545e-08
ENSG00000140451	PIF1	2.80381	0.0290173
ENSG00000137831	UACA	2.80248	4.28126e-06
ENSG00000085276	MECOM	2.80094	5.27269e-05
ENSG00000088325	TPX2	2.79768	9.67902e-13
ENSG00000130055	GDPD2	2.79645	3.30887e-08
ENSG00000167646	DNAAF3	2.79213	2.16798e-05
ENSG00000135476	ESPL1	2.78719	7.91879e-06
ENSG00000135451	TROAP	2.77834	2.4306e-05
ENSG00000147488	ST18	2.77581	5.90331e-07
ENSG00000075884	ARHGAP15	2.76617	3.26548e-06
ENSG00000112984	KIF20A	2.76319	3.9444e-07
ENSG00000143891	GALM	2.76231	1.32236e-07
ENSG00000174371	EXO1	2.74924	1.74955e-07
ENSG00000115380	EFEMP1	2.74679	1.02134e-08
ENSG00000138180	CEP55	2.73177	6.85732e-06
ENSG00000168672	FAM84B	2.73164	4.70584e-07
ENSG00000163975	MELTF	2.73145	7.69932e-05
ENSG00000026559	KCNG1	2.72134	2.61283e-13
ENSG00000185201	IFITM2	2.71974	0.0480062
ENSG00000142089	IFITM3	2.71959	2.63017e-05
ENSG00000091986	CCDC80	2.71891	0.0376214
ENSG00000074370	ATP2A3	2.71579	4.73287e-07
ENSG00000166147	FBN1	2.71476	5.30984e-09
ENSG00000071539	TRIP13	2.71007	1.91382e-10
ENSG00000143032	BARHL2	2.70274	8.9142e-12
ENSG00000237649	KIFC1	2.70057	3.19393e-06
ENSG00000182010	RTKN2	2.69887	3.15314e-09
ENSG00000171729	TMEM51	2.69139	5.83127e-09
ENSG00000158402	CDC25C	2.68976	5.02526e-06
ENSG00000100504	PYGL	2.68415	5.02668e-09
ENSG00000149948	HMGA2	2.67262	3.80923e-09
ENSG00000148180	GSN	2.67195	2.95216e-16
ENSG00000101144	BMP7	2.67091	8.45611e-29
ENSG00000125285	SOX21	2.66362	9.23349e-07
ENSG00000167513	CDT1	2.66149	8.54046e-08
ENSG00000151952	TMEM132D	2.65757	2.75944e-13
ENSG00000013810	TACC3	2.65631	5.0213e-08
ENSG00000118193	KIF14	2.64621	1.49821e-05
ENSG00000144395	CCDC150	2.64437	0.000171589
ENSG00000198088	NUP62CL	2.64094	1.70624e-07
ENSG00000161888	SPC24	2.63385	1.41013e-06
ENSG00000183856	IQGAP3	2.63261	0.000119563
ENSG00000114346	ECT2	2.63205	1.60465e-11
ENSG00000105137	SYDE1	2.62479	0.00196951
ENSG00000177045	SIX5	2.6225	2.1851e-06
ENSG00000144476	ACKR3	2.62205	6.06963e-06
ENSG00000074047	GLI2	2.61841	2.83855e-09
ENSG00000149295	DRD2	2.61614	1.53637e-07
ENSG00000151136	BTBD11	2.61429	5.69994e-10
ENSG00000084093	REST	2.60911	1.7593e-07
ENSG00000148773	MKI67	2.59763	4.96562e-06
ENSG00000132256	TRIM5	2.59653	0.000221249
ENSG00000075218	GTSE1	2.59428	1.59869e-07
ENSG00000129474	AJUBA	2.59422	3.59177e-05
ENSG00000110092	CCND1	2.59347	1.93417e-13
ENSG00000187714	SLC18A3	2.59236	1.24673e-06
ENSG00000163508	EOMES	2.587	0.0173113
ENSG00000119514	GALNT12	2.58565	1.04232e-05
ENSG00000150347	ARID5B	2.5838	2.21431e-06
ENSG00000138160	KIF11	2.57163	7.06252e-10
ENSG00000164611	PTTG1	2.57098	3.28146e-13
ENSG00000117971	CHRNB4	2.57031	3.36015e-05
ENSG00000157404	KIT	2.56685	1.83278e-24
ENSG00000115468	EFHD1	2.56302	3.40986e-07
ENSG00000081479	LRP2	2.56105	8.8927e-08
ENSG00000166596	CFAP52	2.56017	0.00201792
ENSG00000111145	ELK3	2.55757	2.73953e-06
ENSG00000080644	CHRNA3	2.5568	3.62109e-05
ENSG00000080200	CRYBG3	2.55648	3.57922e-06
ENSG00000165061	ZMAT4	2.5561	1.90705e-06
ENSG00000135333	EPHA7	2.55431	7.96609e-15
ENSG00000116717	GADD45A	2.55138	1.14658e-25
ENSG00000166033	HTRA1	2.55066	6.3669e-14
ENSG00000128917	DLL4	2.54972	3.60334e-07
ENSG00000002933	TMEM176A	2.54864	0.00138843
ENSG00000164109	MAD2L1	2.54822	4.37744e-10
ENSG00000111206	FOXM1	2.5455	5.36381e-07
ENSG00000111962	UST	2.53985	7.57812e-08
ENSG00000237941	KCNQ1DN	2.53883	9.40433e-08
ENSG00000011028	MRC2	2.53818	6.11118e-05
ENSG00000120738	EGR1	2.53705	0.000181234
ENSG00000279692	AC110285.7	2.537	1.43956e-06
ENSG00000164087	POC1A	2.53612	3.14963e-09
ENSG00000186193	SAPCD2	2.5357	3.50301e-07
ENSG00000141198	TOM1L1	2.53283	2.1684e-13
ENSG00000154856	APCDD1	2.53201	8.22609e-25
ENSG00000177426	TGIF1	2.53013	6.51108e-10
ENSG00000141401	IMPA2	2.52963	1.12461e-05
ENSG00000140545	MFGE8	2.52667	4.09275e-05
ENSG00000100526	CDKN3	2.51754	4.22097e-08
ENSG00000144554	FANCD2	2.51631	3.57274e-09
ENSG00000109805	NCAPG	2.5114	1.36642e-07
ENSG00000117266	CDK18	2.50772	3.44827e-12
ENSG00000183765	CHEK2	2.50628	2.8609e-05
ENSG00000103995	CEP152	2.50321	0.000161112
ENSG00000196843	ARID5A	2.49441	1.00443e-07
ENSG00000152253	SPC25	2.49345	1.59121e-05
ENSG00000159259	CHAF1B	2.49112	3.18047e-10
ENSG00000180660	MAB21L1	2.48427	1.98146e-15
ENSG00000151388	ADAMTS12	2.48242	0.000106422
ENSG00000087586	AURKA	2.48205	6.08383e-09
ENSG00000070882	OSBPL3	2.47639	2.6342e-08
ENSG00000231609	AC007098.1	2.47607	1.77443e-05
ENSG00000243710	CFAP57	2.47364	2.34123e-08
ENSG00000105289	TJP3	2.4719	0.000426055
ENSG00000197256	KANK2	2.47015	0.0005822
ENSG00000137812	KNL1	2.46617	2.31867e-08
ENSG00000213694	S1PR3	2.45806	0.000113127
ENSG00000145386	CCNA2	2.45663	2.06078e-09
ENSG00000161638	ITGA5	2.45339	2.16216e-05
ENSG00000101447	FAM83D	2.45208	9.64454e-11
ENSG00000139679	LPAR6	2.44983	0.000266879
ENSG00000160447	PKN3	2.44695	6.4143e-05
ENSG00000109851	DBX1	2.44661	0.0361086
ENSG00000004838	ZMYND10	2.44225	3.2152e-05
ENSG00000176890	TYMS	2.44168	2.51133e-08
ENSG00000170412	GPRC5C	2.43576	3.45525e-07
ENSG00000185480	PARPBP	2.43249	3.46146e-07
ENSG00000271824	SMIM32	2.43223	1.22746e-06
ENSG00000172340	SUCLG2	2.42783	3.21957e-06
ENSG00000138376	BARD1	2.4227	4.05457e-07
ENSG00000122863	CHST3	2.42181	3.64986e-06
ENSG00000140479	PCSK6	2.42008	9.73469e-06
ENSG00000147536	GINS4	2.41721	7.76821e-07
ENSG00000075275	CELSR1	2.41258	3.14778e-05
ENSG00000108001	EBF3	2.41185	2.44102e-11
ENSG00000167964	RAB26	2.40801	0.00101493
ENSG00000131724	IL13RA1	2.40664	2.67805e-08
ENSG00000175040	CHST2	2.39906	1.75948e-14
ENSG00000091136	LAMB1	2.39659	4.14291e-14
ENSG00000060138	YBX3	2.39541	1.22932e-06
ENSG00000160161	CILP2	2.39111	1.61019e-09
ENSG00000134057	CCNB1	2.38997	1.67296e-11
ENSG00000177398	UMODL1	2.38866	0.000188499
ENSG00000072571	HMMR	2.38394	4.30298e-09
ENSG00000164104	HMGB2	2.38391	3.12692e-08
ENSG00000198237	AC131392.1	2.38042	0.0036701
ENSG00000189067	LITAF	2.37785	1.46961e-05
ENSG00000134595	SOX3	2.37534	1.74485e-05
ENSG00000153266	FEZF2	2.3742	0.000200332
ENSG00000157782	CABP1	2.36884	8.31008e-06
ENSG00000100162	CENPM	2.36877	8.60099e-08
ENSG00000011426	ANLN	2.36415	5.01578e-08
ENSG00000144485	HES6	2.36382	1.2175e-11
ENSG00000077274	CAPN6	2.3576	0.000349059
ENSG00000114757	PEX5L	2.35233	4.86269e-06
ENSG00000143858	SYT2	2.34161	0.0001875
ENSG00000163808	KIF15	2.33851	3.6849e-08
ENSG00000179403	VWA1	2.3371	2.88431e-09
ENSG00000237187	NR2F1-AS1	2.33702	1.41677e-26
ENSG00000128285	MCHR1	2.33642	7.755e-19
ENSG00000143847	PPFIA4	2.33076	0.000709294
ENSG00000133710	SPINK5	2.32333	0.00146337
ENSG00000124508	BTN2A2	2.31887	3.77584e-06
ENSG00000188803	SHISA6	2.31142	4.20874e-06
ENSG00000132872	SYT4	2.3096	3.21859e-10
ENSG00000186907	RTN4RL2	2.30932	5.4946e-18
ENSG00000072864	NDE1	2.30373	9.17518e-06
ENSG00000177674	AGTRAP	2.29486	1.12404e-09
ENSG00000198157	HMGN5	2.29285	3.84914e-08
ENSG00000198826	ARHGAP11A	2.29273	5.92743e-08
ENSG00000138696	BMPR1B	2.28791	7.34135e-07
ENSG00000060718	COL11A1	2.27894	0.0447423
ENSG00000101222	SPEF1	2.27741	0.000951537
ENSG00000167601	AXL	2.27152	1.41013e-06
ENSG00000156802	ATAD2	2.27136	7.43783e-09
ENSG00000111247	RAD51AP1	2.26312	5.20785e-06
ENSG00000002586	CD99	2.26111	8.4777e-05
ENSG00000143416	SELENBP1	2.26014	1.10763e-05
ENSG00000130707	ASS1	2.25496	3.0322e-06
ENSG00000184144	CNTN2	2.25434	0.000328455
ENSG00000140525	FANCI	2.25072	2.9404e-08
ENSG00000175567	UCP2	2.24523	1.3681e-06
ENSG00000162493	PDPN	2.23396	0.00306216
ENSG00000105355	PLIN3	2.23206	4.72928e-09
ENSG00000154640	BTG3	2.20973	4.11911e-08
ENSG00000123374	CDK2	2.20243	3.95172e-08
ENSG00000242220	TCP10L	2.19941	4.65467e-10
ENSG00000173706	HEG1	2.19776	1.64921e-07
ENSG00000138778	CENPE	2.18708	1.51172e-05
ENSG00000139219	COL2A1	2.18223	6.96604e-05
ENSG00000094804	CDC6	2.17407	1.40655e-07
ENSG00000141756	FKBP10	2.17375	2.32826e-05
ENSG00000128045	RASL11B	2.1688	5.41449e-08
ENSG00000129534	MIS18BP1	2.16858	2.03397e-07
ENSG00000112183	RBM24	2.1644	8.89262e-07
ENSG00000136859	ANGPTL2	2.16224	0.000153175
ENSG00000123219	CENPK	2.15789	1.70397e-05
ENSG00000085999	RAD54L	2.15579	4.76632e-07
ENSG00000178248	LINC01658	2.15549	0.000466245
ENSG00000184497	TMEM255B	2.15456	1.8541e-08
ENSG00000227640	SOX21-AS1	2.14822	2.62268e-05
ENSG00000187720	THSD4	2.1337	0.00129368
ENSG00000171540	OTP	2.13362	0.00482069
ENSG00000112539	C6orf118	2.13304	0.00452096
ENSG00000166106	ADAMTS15	2.13254	3.04991e-10
ENSG00000105612	DNASE2	2.13135	6.69216e-06
ENSG00000143195	ILDR2	2.12876	4.10385e-06
ENSG00000122952	ZWINT	2.12747	1.27982e-05
ENSG00000185483	ROR1	2.12671	0.00010595
ENSG00000121064	SCPEP1	2.12362	0.000268386
ENSG00000068489	PRR11	2.11513	6.68628e-10
ENSG00000148737	TCF7L2	2.11406	2.47146e-06
ENSG00000136267	DGKB	2.10778	2.20542e-06
ENSG00000276043	UHRF1	2.10399	9.01104e-06
ENSG00000011201	ANOS1	2.10212	6.10716e-10
ENSG00000151725	CENPU	2.09665	2.93566e-07
ENSG00000087077	TRIP6	2.09322	8.11535e-06
ENSG00000128610	FEZF1	2.09088	0.000196485
ENSG00000145242	EPHA5	2.09022	3.90093e-07
ENSG00000166851	PLK1	2.08982	5.34732e-07
ENSG00000118513	MYB	2.08713	0.00012864
ENSG00000181019	NQO1	2.08466	2.55514e-05
ENSG00000180616	SSTR2	2.08064	1.22441e-16
ENSG00000135525	MAP7	2.07761	8.38307e-08
ENSG00000180720	CHRM4	2.07448	0.00472575
ENSG00000176014	TUBB6	2.07291	3.01794e-06
ENSG00000197747	S100A10	2.06946	0.000789659
ENSG00000130635	COL5A1	2.05927	0.000656464
ENSG00000153208	MERTK	2.05161	5.21131e-09
ENSG00000115414	FN1	2.05161	3.8441e-10
ENSG00000076555	ACACB	2.04912	6.26688e-06
ENSG00000008394	MGST1	2.03087	4.51376e-06
ENSG00000141668	CBLN2	2.02788	0.000150106
ENSG00000085840	ORC1	2.0265	1.29105e-06
ENSG00000163820	FYCO1	2.02409	0.000442306
ENSG00000105699	LSR	2.02354	0.00213468
ENSG00000170962	PDGFD	2.01171	9.23038e-07
ENSG00000007372	PAX6	2.00407	3.57585e-15
ENSG00000122644	ARL4A	2.00294	1.50249e-12
ENSG00000260469	INSYN1-AS1	1.99602	3.65342e-08
ENSG00000109113	RAB34	1.99441	0.000652866
ENSG00000186871	ERCC6L	1.99438	1.99911e-06
ENSG00000008311	AASS	1.99372	0.000401434
ENSG00000196584	XRCC2	1.99247	0.00010214
ENSG00000120896	SORBS3	1.9904	3.20599e-06
ENSG00000255690	TRIL	1.98981	7.85299e-15
ENSG00000142173	COL6A2	1.98689	0.000617998
ENSG00000102699	PARP4	1.98382	8.74428e-05
ENSG00000074181	NOTCH3	1.98274	1.52746e-06
ENSG00000163535	SGO2	1.98179	1.31034e-06
ENSG00000148400	NOTCH1	1.98114	1.13765e-05
ENSG00000171617	ENC1	1.97949	7.49499e-14
ENSG00000113810	SMC4	1.97675	2.13911e-08
ENSG00000134363	FST	1.9747	0.000246511
ENSG00000139926	FRMD6	1.97466	3.14941e-06
ENSG00000152284	TCF7L1	1.97071	0.000531875
ENSG00000165959	CLMN	1.96277	0.000152472
ENSG00000101938	CHRDL1	1.95985	7.92072e-14
ENSG00000261762	AC027228.2	1.95831	3.61756e-07
ENSG00000181938	GINS3	1.95047	1.60088e-12
ENSG00000185477	GPRIN3	1.94706	2.76028e-05
ENSG00000111602	TIMELESS	1.947	9.95541e-11
ENSG00000183798	EMILIN3	1.94667	2.46527e-06
ENSG00000082781	ITGB5	1.94664	0.00144977
ENSG00000186638	KIF24	1.94287	0.00166909
ENSG00000139354	GAS2L3	1.94257	1.21738e-05
ENSG00000224383	PRR29	1.93709	0.0089903
ENSG00000150687	PRSS23	1.93642	4.6048e-06
ENSG00000114790	ARHGEF26	1.93628	0.00124038
ENSG00000198435	NRARP	1.9361	1.81336e-07
ENSG00000185664	PMEL	1.93557	6.95712e-06
ENSG00000077150	NFKB2	1.93409	0.00223749
ENSG00000153044	CENPH	1.93355	4.23184e-15
ENSG00000127564	PKMYT1	1.93038	8.61643e-06
ENSG00000159248	GJD2	1.92613	3.73463e-06
ENSG00000172380	GNG12	1.92198	6.4194e-10
ENSG00000196352	CD55	1.91917	3.34258e-06
ENSG00000173852	DPY19L1	1.91705	1.08605e-05
ENSG00000184661	CDCA2	1.91572	2.08213e-05
ENSG00000175643	RMI2	1.91038	1.06659e-06
ENSG00000169871	TRIM56	1.90363	0.000978073
ENSG00000012048	BRCA1	1.89944	0.000641664
ENSG00000145721	LIX1	1.89426	0.000905924
ENSG00000137331	IER3	1.89361	3.75493e-07
ENSG00000197748	CFAP43	1.89148	0.00816333
ENSG00000213186	TRIM59	1.89135	2.23775e-05
ENSG00000036565	SLC18A1	1.88779	0.00110357
ENSG00000121060	TRIM25	1.88152	8.40369e-05
ENSG00000049130	KITLG	1.87951	4.69939e-06
ENSG00000007174	DNAH9	1.87507	0.000578498
ENSG00000125733	TRIP10	1.87114	1.13209e-10
ENSG00000185361	TNFAIP8L1	1.86733	5.27279e-08
ENSG00000101773	RBBP8	1.86603	4.21948e-09
ENSG00000151929	BAG3	1.86477	1.33613e-07
ENSG00000149257	SERPINH1	1.86131	0.00053903
ENSG00000106571	GLI3	1.859	3.75493e-07
ENSG00000150760	DOCK1	1.85877	0.000485048
ENSG00000112218	GPR63	1.85696	1.89592e-08
ENSG00000173207	CKS1B	1.8567	4.96361e-11
ENSG00000110900	TSPAN11	1.85598	2.88408e-06
ENSG00000100297	MCM5	1.85425	4.45922e-11
ENSG00000138193	PLCE1	1.85259	3.34987e-07
ENSG00000166710	B2M	1.85078	1.04859e-10
ENSG00000125257	ABCC4	1.84485	5.74021e-06
ENSG00000120594	PLXDC2	1.84214	6.28866e-05
ENSG00000163507	CIP2A	1.84184	9.07399e-05
ENSG00000115183	TANC1	1.83868	0.0217459
ENSG00000151414	NEK7	1.83735	5.00462e-12
ENSG00000198498	TMA16	1.83711	1.03979e-08
ENSG00000153250	RBMS1	1.83308	8.1289e-06
ENSG00000163346	PBXIP1	1.83215	0.000287337
ENSG00000166482	MFAP4	1.82308	0.0018879
ENSG00000074219	TEAD2	1.82273	0.000494745
ENSG00000118707	TGIF2	1.82215	0.000890569
ENSG00000075702	WDR62	1.82014	4.53248e-06
ENSG00000128606	LRRC17	1.82013	2.17243e-06
ENSG00000112118	MCM3	1.82009	7.9016e-09
ENSG00000131153	GINS2	1.81918	6.07353e-09
ENSG00000111859	NEDD9	1.81578	0.000362846
ENSG00000197299	BLM	1.81402	1.26966e-06
ENSG00000167281	RBFOX3	1.81173	0.00754397
ENSG00000185924	RTN4RL1	1.80754	8.374e-05
ENSG00000164171	ITGA2	1.80186	3.51759e-05
ENSG00000150893	FREM2	1.8011	3.08238e-07
ENSG00000135540	NHSL1	1.79709	6.57362e-09
ENSG00000129680	MAP7D3	1.7963	1.92716e-09
ENSG00000163285	GABRG1	1.79617	0.00276857
ENSG00000160188	RSPH1	1.79093	0.00911835
ENSG00000155363	MOV10	1.78147	0.00727104
ENSG00000105926	MPP6	1.78	2.034e-13
ENSG00000159399	HK2	1.77857	0.00342164
ENSG00000163362	INAVA	1.77643	7.40684e-06
ENSG00000141433	ADCYAP1	1.77527	0.00026934
ENSG00000116117	PARD3B	1.7749	2.66303e-06
ENSG00000079819	EPB41L2	1.77123	1.38974e-05
ENSG00000161800	RACGAP1	1.76517	4.28612e-10
ENSG00000104059	FAM189A1	1.76385	2.36077e-13
ENSG00000164039	BDH2	1.76124	0.00309691
ENSG00000122483	CCDC18	1.76088	0.000454374
ENSG00000185187	SIGIRR	1.76003	0.000428527
ENSG00000154099	DNAAF1	1.75815	0.022707
ENSG00000076382	SPAG5	1.74827	0.000625037
ENSG00000109861	CTSC	1.74759	0.000130376
ENSG00000049540	ELN	1.74195	3.57274e-09
ENSG00000157483	MYO1E	1.73884	0.000332084
ENSG00000188917	TRMT2B	1.73741	2.21987e-06
ENSG00000021826	CPS1	1.72956	0.00544198
ENSG00000087842	PIR	1.72812	5.07977e-06
ENSG00000101115	SALL4	1.72433	1.7028e-05
ENSG00000109794	FAM149A	1.7208	1.14616e-05
ENSG00000103876	FAH	1.71795	0.000141771
ENSG00000164199	ADGRV1	1.71476	6.31593e-08
ENSG00000203760	CENPW	1.70811	2.22878e-05
ENSG00000204262	COL5A2	1.70732	0.00453236
ENSG00000130940	CASZ1	1.70652	9.06209e-05
ENSG00000102158	MAGT1	1.70636	8.48623e-09
ENSG00000158201	ABHD3	1.70588	0.000594548
ENSG00000137135	ARHGEF39	1.70273	0.00274425
ENSG00000116044	NFE2L2	1.70217	6.09301e-07
ENSG00000112149	CD83	1.69954	0.000575843
ENSG00000101198	NKAIN4	1.69723	2.00393e-06
ENSG00000111218	PRMT8	1.6963	1.11026e-07
ENSG00000153234	NR4A2	1.69614	0.00555316
ENSG00000133519	ZDHHC8P1	1.69303	3.69151e-06
ENSG00000160097	FNDC5	1.69142	1.31302e-09
ENSG00000135205	CCDC146	1.68755	0.0128385
ENSG00000106003	LFNG	1.68729	0.00363784
ENSG00000198822	GRM3	1.68245	0.000280351
ENSG00000007944	MYLIP	1.68173	0.000797752
ENSG00000035499	DEPDC1B	1.6713	7.3165e-08
ENSG00000091409	ITGA6	1.67121	2.82093e-07
ENSG00000179041	RRS1	1.66894	2.90551e-15
ENSG00000051523	CYBA	1.66832	0.000101731
ENSG00000158715	SLC45A3	1.66704	0.00041498
ENSG00000176273	SLC35G1	1.66526	5.6583e-05
ENSG00000197324	LRP10	1.6639	0.000494173
ENSG00000181690	PLAG1	1.66318	1.89022e-05
ENSG00000140807	NKD1	1.658	1.66209e-05
ENSG00000117450	PRDX1	1.65029	7.91068e-09
ENSG00000091490	SEL1L3	1.64918	0.0226747
ENSG00000114670	NEK11	1.64887	0.00326909
ENSG00000154645	CHODL	1.64782	8.6767e-05
ENSG00000172771	EFCAB12	1.63934	0.0197872
ENSG00000149633	KIAA1755	1.63873	0.0203911
ENSG00000146918	NCAPG2	1.6346	4.27233e-15
ENSG00000007866	TEAD3	1.6332	0.00423035
ENSG00000089472	HEPH	1.63059	2.55514e-05
ENSG00000081059	TCF7	1.63025	1.32474e-05
ENSG00000182718	ANXA2	1.62298	0.022495
ENSG00000130433	CACNG6	1.62077	0.0375304
ENSG00000130158	DOCK6	1.61532	0.00173704
ENSG00000072682	P4HA2	1.61374	3.76348e-09
ENSG00000008282	SYPL1	1.6132	5.28852e-07
ENSG00000127418	FGFRL1	1.60926	0.00462785
ENSG00000105281	SLC1A5	1.60886	8.76289e-12
ENSG00000136205	TNS3	1.60272	0.000232987
ENSG00000203724	C1orf53	1.60257	8.94436e-05
ENSG00000144057	ST6GAL2	1.59994	6.37054e-10
ENSG00000164574	GALNT10	1.59791	7.24094e-07
ENSG00000134222	PSRC1	1.59785	0.000139449
ENSG00000178573	MAF	1.59513	1.86302e-05
ENSG00000096696	DSP	1.59495	0.00798714
ENSG00000152558	TMEM123	1.59465	0.00100214
ENSG00000116830	TTF2	1.59439	0.000318846
ENSG00000076003	MCM6	1.59389	7.43558e-11
ENSG00000185985	SLITRK2	1.59227	0.00232782
ENSG00000166451	CENPN	1.59226	1.72445e-06
ENSG00000162873	KLHDC8A	1.58437	2.13023e-07
ENSG00000147509	RGS20	1.58165	0.000623113
ENSG00000162551	ALPL	1.58122	0.000905389
ENSG00000076554	TPD52	1.57999	0.0198023
ENSG00000166347	CYB5A	1.57894	6.60561e-18
ENSG00000176387	HSD11B2	1.57596	1.70009e-05
ENSG00000163110	PDLIM5	1.57163	1.57718e-09
ENSG00000100285	NEFH	1.5693	3.66456e-07
ENSG00000164889	SLC4A2	1.56834	1.31435e-05
ENSG00000076706	MCAM	1.56767	0.00124038
ENSG00000089060	SLC8B1	1.56503	5.93359e-05
ENSG00000183691	NOG	1.56287	1.57702e-06
ENSG00000169684	CHRNA5	1.56143	9.38676e-06
ENSG00000250337	PURPL	1.56031	0.0391364
ENSG00000243364	EFNA4	1.55828	4.31462e-06
ENSG00000064042	LIMCH1	1.55253	9.10784e-08
ENSG00000099810	MTAP	1.55252	1.25636e-07
ENSG00000135363	LMO2	1.55202	9.21406e-07
ENSG00000142798	HSPG2	1.55132	0.00188519
ENSG00000006634	DBF4	1.54884	2.29983e-12
ENSG00000163536	SERPINI1	1.54766	8.46639e-07
ENSG00000167216	KATNAL2	1.54059	0.00053903
ENSG00000165458	INPPL1	1.53909	0.0214632
ENSG00000213047	DENND1B	1.53322	4.33234e-05
ENSG00000134115	CNTN6	1.52443	0.00495005
ENSG00000121570	DPPA4	1.5191	0.0138339
ENSG00000144857	BOC	1.51876	0.00291518
ENSG00000114541	FRMD4B	1.51766	2.22973e-09
ENSG00000133119	RFC3	1.51669	1.6862e-08
ENSG00000115738	ID2	1.51612	1.32176e-09
ENSG00000164111	ANXA5	1.51516	0.000908749
ENSG00000128591	FLNC	1.51371	0.00951566
ENSG00000140575	IQGAP1	1.51364	2.38177e-05
ENSG00000132938	MTUS2	1.50962	3.16931e-08
ENSG00000109906	ZBTB16	1.5088	0.000805519
ENSG00000196141	SPATS2L	1.50862	2.26915e-06
ENSG00000120693	SMAD9	1.50767	6.85154e-06
ENSG00000165553	NGB	1.502	1.77948e-05
ENSG00000013619	MAMLD1	1.49749	0.0024989
ENSG00000103966	EHD4	1.49708	0.000422007
ENSG00000180340	FZD2	1.49183	0.000474193
ENSG00000120162	MOB3B	1.49129	7.25086e-07
ENSG00000185340	GAS2L1	1.49111	0.00159898
ENSG00000090932	DLL3	1.48399	0.0118206
ENSG00000181790	ADGRB1	1.48294	9.08847e-05
ENSG00000198168	SVIP	1.47965	0.000106422
ENSG00000106025	TSPAN12	1.47855	1.20944e-06
ENSG00000187634	SAMD11	1.47442	0.0101813
ENSG00000170421	KRT8	1.47206	0.00894726
ENSG00000138182	KIF20B	1.47166	0.000211963
ENSG00000198715	GLMP	1.47158	0.000123422
ENSG00000162944	RFTN2	1.47094	0.000246616
ENSG00000173846	PLK3	1.46927	3.20352e-17
ENSG00000160446	ZDHHC12	1.46646	6.95156e-05
ENSG00000125898	FAM110A	1.46463	1.53662e-13
ENSG00000073111	MCM2	1.46277	2.24415e-08
ENSG00000123975	CKS2	1.46175	8.6263e-05
ENSG00000135723	FHOD1	1.45942	0.00779542
ENSG00000134013	LOXL2	1.45909	9.54623e-05
ENSG00000101384	JAG1	1.45874	0.000791936
ENSG00000117707	PROX1	1.45828	9.1038e-06
ENSG00000181744	C3orf58	1.45652	9.9062e-11
ENSG00000136436	CALCOCO2	1.45022	3.24382e-10
ENSG00000140534	TICRR	1.44987	0.00305328
ENSG00000254768	AC104009.1	1.44932	0.0143255
ENSG00000058056	USP13	1.44499	0.00192699
ENSG00000141753	IGFBP4	1.4447	0.00352375
ENSG00000124224	PPP4R1L	1.44437	0.0465724
ENSG00000102384	CENPI	1.44314	0.000186599
ENSG00000131669	NINJ1	1.43834	2.46167e-05
ENSG00000214194	SMIM30	1.42868	6.94945e-06
ENSG00000095209	TMEM38B	1.42276	2.21987e-06
ENSG00000105894	PTN	1.4193	6.15909e-05
ENSG00000109686	SH3D19	1.41832	2.74856e-09
ENSG00000125845	BMP2	1.41782	0.000250615
ENSG00000159167	STC1	1.41629	0.00150863
ENSG00000130035	GALNT8	1.41501	4.38043e-09
ENSG00000204634	TBC1D8	1.41352	0.00662908
ENSG00000106689	LHX2	1.40737	0.000780528
ENSG00000080503	SMARCA2	1.4016	1.91741e-05
ENSG00000165138	ANKS6	1.39549	8.81616e-05
ENSG00000198719	DLL1	1.39538	0.00160233
ENSG00000276045	ORAI1	1.39039	0.000890569
ENSG00000121440	PDZRN3	1.38909	0.0024989
ENSG00000177663	IL17RA	1.3886	0.000438638
ENSG00000149499	EML3	1.38632	0.00739046
ENSG00000137166	FOXP4	1.3859	0.000100954
ENSG00000125246	CLYBL	1.38483	1.57763e-07
ENSG00000106211	HSPB1	1.38368	0.00345513
ENSG00000164543	STK17A	1.37792	0.000135484
ENSG00000166881	NEMP1	1.37754	1.25703e-06
ENSG00000044459	CNTLN	1.37528	0.000118244
ENSG00000162772	ATF3	1.3655	1.45566e-07
ENSG00000153012	LGI2	1.36524	0.0001875
ENSG00000131094	C1QL1	1.36251	0.0172565
ENSG00000157240	FZD1	1.35661	0.000583459
ENSG00000151967	SCHIP1	1.35156	3.58472e-06
ENSG00000162490	DRAXIN	1.34969	2.61095e-10
ENSG00000161544	CYGB	1.34861	0.00158112
ENSG00000092853	CLSPN	1.3443	0.000253586
ENSG00000072041	SLC6A15	1.34303	6.03894e-05
ENSG00000115935	WIPF1	1.33916	0.000259846
ENSG00000148700	ADD3	1.33655	0.00071784
ENSG00000145604	SKP2	1.33612	8.24233e-08
ENSG00000092621	PHGDH	1.32947	2.88732e-10
ENSG00000230316	FEZF1-AS1	1.32313	0.0425278
ENSG00000021300	PLEKHB1	1.31999	0.00262441
ENSG00000120690	ELF1	1.31932	2.6972e-06
ENSG00000133195	SLC39A11	1.31927	6.59396e-06
ENSG00000187118	CMC1	1.31766	0.000455178
ENSG00000275620	FLJ16779	1.31685	0.00188128
ENSG00000168056	LTBP3	1.31489	0.00152884
ENSG00000188486	H2AFX	1.31431	1.25705e-06
ENSG00000149131	SERPING1	1.31097	0.000366742
ENSG00000137936	BCAR3	1.3094	0.000412142
ENSG00000182263	FIGN	1.30858	0.00011155
ENSG00000108179	PPIF	1.30755	6.58433e-06
ENSG00000138640	FAM13A	1.30715	0.0154803
ENSG00000132646	PCNA	1.30243	4.34439e-11
ENSG00000134602	STK26	1.30211	0.000996021
ENSG00000173530	TNFRSF10D	1.30116	0.013808
ENSG00000128050	PAICS	1.3005	7.58635e-07
ENSG00000102924	CBLN1	1.29436	9.39e-07
ENSG00000203867	RBM20	1.29162	0.000238599
ENSG00000228716	DHFR	1.2907	9.1038e-06
ENSG00000166845	C18orf54	1.28461	1.2425e-05
ENSG00000122786	CALD1	1.28236	0.000870501
ENSG00000152229	PSTPIP2	1.28057	6.06577e-05
ENSG00000170275	CRTAP	1.27551	5.21093e-05
ENSG00000170430	MGMT	1.27544	0.000118221
ENSG00000058804	NDC1	1.27473	5.65113e-07
ENSG00000090006	LTBP4	1.27133	0.0149261
ENSG00000132541	RIDA	1.27021	0.000140894
ENSG00000129757	CDKN1C	1.26736	0.000291858
ENSG00000100814	CCNB1IP1	1.26695	0.000259846
ENSG00000154721	JAM2	1.26677	3.12399e-07
ENSG00000176974	SHMT1	1.25863	0.000602142
ENSG00000167543	TP53I13	1.2574	0.000508932
ENSG00000112029	FBXO5	1.25676	2.91454e-07
ENSG00000106278	PTPRZ1	1.25195	8.1012e-05
ENSG00000092036	HAUS4	1.24912	0.0197372
ENSG00000159899	NPR2	1.24754	9.43999e-05
ENSG00000108387	SEPT4	1.24687	2.24305e-05
ENSG00000155380	SLC16A1	1.2418	9.97956e-06
ENSG00000143816	WNT9A	1.24013	0.000453769
ENSG00000173588	CEP83	1.23907	0.000322965
ENSG00000143401	ANP32E	1.2388	3.77843e-09
ENSG00000159055	MIS18A	1.23568	4.76632e-07
ENSG00000156313	RPGR	1.23338	0.0123271
ENSG00000101003	GINS1	1.23151	6.91053e-07
ENSG00000148120	C9orf3	1.23147	0.0091108
ENSG00000011105	TSPAN9	1.22944	8.0297e-16
ENSG00000119408	NEK6	1.22051	0.00101744
ENSG00000197019	SERTAD1	1.21764	1.65654e-05
ENSG00000184226	PCDH9	1.2164	0.0142697
ENSG00000086062	B4GALT1	1.21622	0.00244011
ENSG00000172728	FUT10	1.21602	0.000400613
ENSG00000155366	RHOC	1.20976	0.0155134
ENSG00000104312	RIPK2	1.20709	0.00150287
ENSG00000131171	SH3BGRL	1.20686	0.000113473
ENSG00000054277	OPN3	1.2068	0.00217836
ENSG00000100714	MTHFD1	1.20604	3.58866e-08
ENSG00000179456	ZBTB18	1.20537	1.66712e-09
ENSG00000175895	PLEKHF2	1.20469	2.63711e-05
ENSG00000088451	TGDS	1.2045	0.000144534
ENSG00000107521	HPS1	1.20348	0.00539093
ENSG00000091317	CMTM6	1.20339	4.8606e-05
ENSG00000196628	TCF4	1.20291	0.00793757
ENSG00000147145	LPAR4	1.20247	0.00929224
ENSG00000183580	FBXL7	1.20101	3.16931e-08
ENSG00000173404	INSM1	1.20001	4.42757e-06
ENSG00000091651	ORC6	1.19553	2.29092e-06
ENSG00000177182	CLVS1	1.19533	2.11957e-06
ENSG00000112312	GMNN	1.19526	3.39411e-07
ENSG00000158966	CACHD1	1.19513	0.000111971
ENSG00000243244	STON1	1.19405	0.00043032
ENSG00000168502	MTCL1	1.19151	2.93761e-05
ENSG00000156381	ANKRD9	1.19002	1.18705e-05
ENSG00000111665	CDCA3	1.18677	0.00156461
ENSG00000103365	GGA2	1.17891	0.00214433
ENSG00000144120	TMEM177	1.17851	3.04848e-10
ENSG00000185250	PPIL6	1.17304	0.0275144
ENSG00000137310	TCF19	1.17016	7.75137e-05
ENSG00000145920	CPLX2	1.16937	7.87973e-06
ENSG00000168476	REEP4	1.16901	2.18991e-05
ENSG00000167670	CHAF1A	1.16523	4.51443e-06
ENSG00000261409	AL035425.3	1.16162	0.0432097
ENSG00000100979	PLTP	1.16067	0.000117425
ENSG00000123130	ACOT9	1.16051	0.00249689
ENSG00000075188	NUP37	1.1597	0.00242597
ENSG00000273604	EPOP	1.15904	5.38482e-05
ENSG00000183840	GPR39	1.15797	0.028792
ENSG00000136014	USP44	1.157	0.00010343
ENSG00000273079	GRIN2B	1.15655	0.00157546
ENSG00000141526	SLC16A3	1.15591	0.0292824
ENSG00000049323	LTBP1	1.15493	0.0322424
ENSG00000186522	SEPT10	1.15395	4.60764e-05
ENSG00000118985	ELL2	1.15301	0.00988798
ENSG00000159079	CFAP298	1.15026	0.0027759
ENSG00000137501	SYTL2	1.14879	0.0432416
ENSG00000141510	TP53	1.14742	5.16498e-05
ENSG00000139350	NEDD1	1.14659	0.000112235
ENSG00000115271	GCA	1.14468	0.000448356
ENSG00000123179	EBPL	1.14392	0.00473151
ENSG00000119969	HELLS	1.14213	0.00479609
ENSG00000181449	SOX2	1.13978	0.0489562
ENSG00000214114	MYCBP	1.13699	0.000880145
ENSG00000135824	RGS8	1.13684	0.0263651
ENSG00000100842	EFS	1.13424	0.00939219
ENSG00000144579	CTDSP1	1.13248	0.000227375
ENSG00000174799	CEP135	1.13246	0.0106219
ENSG00000120158	RCL1	1.13179	0.00014506
ENSG00000119471	HSDL2	1.13122	0.00110481
ENSG00000164683	HEY1	1.12787	0.00194453
ENSG00000165501	LRR1	1.12247	2.96678e-05
ENSG00000280123	AC023632.6	1.12183	0.000388041
ENSG00000163393	SLC22A15	1.12101	0.0457674
ENSG00000121104	FAM117A	1.12036	8.41462e-05
ENSG00000174021	GNG5	1.12006	0.0492924
ENSG00000112902	SEMA5A	1.11983	1.60589e-05
ENSG00000119326	CTNNAL1	1.11184	3.43173e-05
ENSG00000198832	SELENOM	1.10823	0.00380712
ENSG00000124762	CDKN1A	1.10588	0.0169823
ENSG00000137642	SORL1	1.10578	0.00115293
ENSG00000128973	CLN6	1.10442	0.00147825
ENSG00000165626	BEND7	1.10101	6.18378e-05
ENSG00000171488	LRRC8C	1.10058	0.0124859
ENSG00000060709	RIMBP2	1.09955	0.00111261
ENSG00000131941	RHPN2	1.09691	0.00390701
ENSG00000169604	ANTXR1	1.09654	0.00247591
ENSG00000124570	SERPINB6	1.09508	0.000459786
ENSG00000091129	NRCAM	1.09321	0.000438671
ENSG00000186350	RXRA	1.0926	6.53284e-12
ENSG00000246763	RGMB-AS1	1.0892	0.048198
ENSG00000162374	ELAVL4	1.08811	2.07894e-05
ENSG00000135272	MDFIC	1.0872	0.04303
ENSG00000143537	ADAM15	1.08573	0.00519188
ENSG00000128573	FOXP2	1.07338	0.0235672
ENSG00000131351	HAUS8	1.07324	0.00680127
ENSG00000100473	COCH	1.07283	0.000353137
ENSG00000130222	GADD45G	1.07177	0.0237123
ENSG00000179841	AKAP5	1.0712	0.00471214
ENSG00000141447	OSBPL1A	1.07093	4.33234e-05
ENSG00000183853	KIRREL1	1.07031	0.000433599
ENSG00000128791	TWSG1	1.06651	1.26777e-07
ENSG00000168807	SNTB2	1.06628	5.49645e-07
ENSG00000167747	C19orf48	1.06484	4.56074e-05
ENSG00000197565	COL4A6	1.06006	0.0459058
ENSG00000138653	NDST4	1.05896	0.0165686
ENSG00000113327	GABRG2	1.05544	0.000362846
ENSG00000140931	CMTM3	1.05307	0.00200636
ENSG00000121005	CRISPLD1	1.05299	2.82345e-06
ENSG00000104738	MCM4	1.05237	7.02002e-05
ENSG00000112667	DNPH1	1.05198	0.00157689
ENSG00000103460	TOX3	1.04749	3.32475e-06
ENSG00000173548	SNX33	1.04684	0.0159815
ENSG00000133789	SWAP70	1.04637	0.000915452
ENSG00000175471	MCTP1	1.04615	0.000545196
ENSG00000174804	FZD4	1.04548	0.0048685
ENSG00000067057	PFKP	1.04371	0.0227776
ENSG00000066027	PPP2R5A	1.0435	1.31907e-05
ENSG00000225792	AC004540.2	1.04327	0.00324996
ENSG00000187595	ZNF385C	1.04292	3.87144e-05
ENSG00000271383	NBPF19	1.04245	0.0273767
ENSG00000149636	DSN1	1.03924	0.00448573
ENSG00000148123	PLPPR1	1.03759	0.0104678
ENSG00000254602	AP000662.1	1.0351	0.0021318
ENSG00000245694	CRNDE	1.03385	0.00122501
ENSG00000198830	HMGN2	1.03331	0.000197904
ENSG00000172469	MANEA	1.03266	0.000118749
ENSG00000183579	ZNRF3	1.02662	1.5974e-05
ENSG00000108639	SYNGR2	1.02627	0.000716885
ENSG00000136010	ALDH1L2	1.02599	0.00562687
ENSG00000083857	FAT1	1.02134	0.0206467
ENSG00000078699	CBFA2T2	1.01812	5.20644e-05
ENSG00000151287	TEX30	1.01802	0.0116654
ENSG00000171621	SPSB1	1.01655	0.0136915
ENSG00000065308	TRAM2	1.01566	0.00946488
ENSG00000277161	PIGW	1.01552	0.00057913
ENSG00000101871	MID1	1.01289	2.02393e-06
ENSG00000038274	MAT2B	1.01078	1.81555e-05
ENSG00000064300	NGFR	1.00859	0.0370067
ENSG00000106080	FKBP14	1.00628	0.00902338
ENSG00000159713	TPPP3	1.00538	0.0181859
ENSG00000149243	KLHL35	1.00514	0.022495
ENSG00000113361	CDH6	1.0048	0.0435064
ENSG00000122884	P4HA1	1.00351	3.22883e-05
ENSG00000244694	PTCHD4	1.00153	0.0148296
ENSG00000184985	SORCS2	1.00078	0.00272552
ENSG00000134490	TMEM241	1.00057	2.42204e-05
ENSG00000068650	ATP11A	0.998931	0.00963305
ENSG00000146592	CREB5	0.99217	0.0163727
ENSG00000114978	MOB1A	0.991604	0.000175485
ENSG00000140022	STON2	0.990885	0.0391692
ENSG00000189060	H1F0	0.986356	4.70302e-06
ENSG00000111452	ADGRD1	0.98543	0.0295927
ENSG00000116791	CRYZ	0.984836	0.000137796
ENSG00000112715	VEGFA	0.984361	0.0136459
ENSG00000145555	MYO10	0.983065	9.61007e-05
ENSG00000091127	PUS7	0.982432	3.88051e-05
ENSG00000101412	E2F1	0.980666	0.017796
ENSG00000178053	MLF1	0.978696	0.0296195
ENSG00000141452	RMC1	0.978517	0.0109576
ENSG00000087903	RFX2	0.978435	0.0186075
ENSG00000185043	CIB1	0.977977	0.00797339
ENSG00000156787	TBC1D31	0.972858	0.00383276
ENSG00000099139	PCSK5	0.970779	0.0472186
ENSG00000164649	CDCA7L	0.966867	0.0375988
ENSG00000175093	SPSB4	0.965015	0.000425213
ENSG00000086619	ERO1B	0.96499	0.000139114
ENSG00000118420	UBE3D	0.962819	0.00129984
ENSG00000167693	NXN	0.961891	0.000464093
ENSG00000188483	IER5L	0.960136	0.021247
ENSG00000074800	ENO1	0.959651	0.000161112
ENSG00000178445	GLDC	0.959591	1.16381e-07
ENSG00000139835	GRTP1	0.959098	0.0241377
ENSG00000070540	WIPI1	0.959089	3.5896e-05
ENSG00000092421	SEMA6A	0.958966	1.62148e-06
ENSG00000139289	PHLDA1	0.957277	0.00423408
ENSG00000153094	BCL2L11	0.957259	0.00343051
ENSG00000149503	INCENP	0.955533	2.27983e-05
ENSG00000070214	SLC44A1	0.953027	0.00063502
ENSG00000182158	CREB3L2	0.951842	0.00360332
ENSG00000116990	MYCL	0.950865	2.93761e-05
ENSG00000180769	WDFY3-AS2	0.948271	0.000367527
ENSG00000177105	RHOG	0.947211	0.00530812
ENSG00000182621	PLCB1	0.944391	0.00561312
ENSG00000107105	ELAVL2	0.943529	0.00251191
ENSG00000197977	ELOVL2	0.943122	0.00334534
ENSG00000149289	ZC3H12C	0.940638	3.1066e-12
ENSG00000173221	GLRX	0.939781	0.000358939
ENSG00000110104	CCDC86	0.939331	0.00249445
ENSG00000100219	XBP1	0.938631	0.00312147
ENSG00000099282	TSPAN15	0.937247	0.000454247
ENSG00000112276	BVES	0.935513	0.0251483
ENSG00000123552	USP45	0.935129	0.0362178
ENSG00000120334	CENPL	0.934655	0.0465904
ENSG00000183762	KREMEN1	0.932918	0.0134617
ENSG00000211455	STK38L	0.930629	1.20365e-06
ENSG00000198598	MMP17	0.930594	0.0349064
ENSG00000139921	TMX1	0.930496	6.29472e-05
ENSG00000146263	MMS22L	0.9304	0.0102011
ENSG00000138346	DNA2	0.927992	0.0134031
ENSG00000023608	SNAPC1	0.927742	0.00601206
ENSG00000117592	PRDX6	0.926339	0.00102628
ENSG00000000003	TSPAN6	0.925446	0.00158908
ENSG00000029534	ANK1	0.924004	2.99995e-05
ENSG00000108679	LGALS3BP	0.923115	0.0461455
ENSG00000109911	ELP4	0.920027	0.00049876
ENSG00000129250	KIF1C	0.919358	0.0334164
ENSG00000171766	GATM	0.918407	0.033545
ENSG00000011638	TMEM159	0.917493	0.00303014
ENSG00000137509	PRCP	0.917342	0.0087847
ENSG00000092445	TYRO3	0.914543	3.6849e-08
ENSG00000005469	CROT	0.914024	0.00711103
ENSG00000132109	TRIM21	0.912835	0.0135798
ENSG00000131459	GFPT2	0.912542	0.0189463
ENSG00000116574	RHOU	0.91002	0.0471021
ENSG00000187867	PALM3	0.904825	0.00334596
ENSG00000076043	REXO2	0.900759	0.0115338
ENSG00000136159	NUDT15	0.900541	0.000825578
ENSG00000183048	SLC25A10	0.899691	0.0024057
ENSG00000138448	ITGAV	0.899017	0.0129424
ENSG00000128228	SDF2L1	0.895681	0.000753923
ENSG00000115825	PRKD3	0.894863	0.00185327
ENSG00000136938	ANP32B	0.892257	0.000112171
ENSG00000083937	CHMP2B	0.891848	0.000837934
ENSG00000010292	NCAPD2	0.891343	0.000113473
ENSG00000130558	OLFM1	0.890995	0.0170065
ENSG00000123094	RASSF8	0.885149	0.000892455
ENSG00000129911	KLF16	0.884866	0.00145243
ENSG00000100503	NIN	0.884216	0.0170243
ENSG00000179833	SERTAD2	0.881654	0.00146151
ENSG00000145685	LHFPL2	0.879209	0.0018879
ENSG00000099901	RANBP1	0.873974	2.18479e-06
ENSG00000130066	SAT1	0.873052	6.26804e-06
ENSG00000121957	GPSM2	0.872413	0.000433599
ENSG00000134323	MYCN	0.87219	0.0151133
ENSG00000136108	CKAP2	0.870268	0.0134461
ENSG00000178425	NT5DC1	0.869801	0.0155384
ENSG00000186665	C17orf58	0.86833	0.00135006
ENSG00000173085	COQ2	0.867273	0.000880145
ENSG00000237945	LINC00649	0.866983	0.0236803
ENSG00000134247	PTGFRN	0.863909	0.0107351
ENSG00000079616	KIF22	0.862921	0.00222144
ENSG00000185088	RPS27L	0.862782	0.0321625
ENSG00000169554	ZEB2	0.861306	0.00161458
ENSG00000198554	WDHD1	0.860995	6.42927e-08
ENSG00000240891	PLCXD2	0.857655	0.00433198
ENSG00000168916	ZNF608	0.857381	0.0449299
ENSG00000144791	LIMD1	0.857052	6.61779e-05
ENSG00000120647	CCDC77	0.857008	0.000716529
ENSG00000106049	HIBADH	0.855727	0.00327692
ENSG00000076356	PLXNA2	0.852811	0.0135539
ENSG00000128011	LRFN1	0.852681	0.00360332
ENSG00000184384	MAML2	0.85237	0.013808
ENSG00000159063	ALG8	0.851609	1.0247e-05
ENSG00000141179	PCTP	0.848556	0.00576043
ENSG00000141569	TRIM65	0.846205	0.000870501
ENSG00000179476	C14orf28	0.843897	0.00141604
ENSG00000120539	MASTL	0.841695	0.000373201
ENSG00000134508	CABLES1	0.839959	0.0169032
ENSG00000164117	FBXO8	0.839207	0.000118773
ENSG00000160888	IER2	0.838159	8.10816e-06
ENSG00000101190	TCFL5	0.837574	0.00249689
ENSG00000026025	VIM	0.836209	0.0491194
ENSG00000109881	CCDC34	0.836168	0.00600453
ENSG00000188158	NHS	0.835916	0.0145616
ENSG00000144736	SHQ1	0.835005	0.00918997
ENSG00000105327	BBC3	0.834039	0.000259677
ENSG00000050344	NFE2L3	0.833801	0.0262542
ENSG00000170779	CDCA4	0.833528	0.000921556
ENSG00000159388	BTG2	0.832567	0.00705723
ENSG00000114126	TFDP2	0.832342	9.96924e-05
ENSG00000104412	EMC2	0.831945	0.000620061
ENSG00000173598	NUDT4	0.830803	0.000866776
ENSG00000178718	RPP25	0.828832	0.0421878
ENSG00000069020	MAST4	0.828059	0.046435
ENSG00000125871	MGME1	0.827911	0.00180624
ENSG00000083123	BCKDHB	0.827526	0.00188013
ENSG00000175806	MSRA	0.824931	0.00103
ENSG00000198001	IRAK4	0.823891	0.00282105
ENSG00000173145	NOC3L	0.823736	0.000660873
ENSG00000166598	HSP90B1	0.823167	3.38309e-05
ENSG00000153363	LINC00467	0.82238	0.0116446
ENSG00000011304	PTBP1	0.821105	0.000294309
ENSG00000188342	GTF2F2	0.81873	0.0136354
ENSG00000150510	FAM124A	0.81807	0.00374616
ENSG00000169220	RGS14	0.817113	0.0472186
ENSG00000118418	HMGN3	0.816175	0.0100101
ENSG00000204347	BTBD17	0.814823	0.0355438
ENSG00000120159	CAAP1	0.814561	8.35216e-05
ENSG00000226702	MIR217HG	0.812173	0.0225655
ENSG00000161980	POLR3K	0.808406	0.00231453
ENSG00000162783	IER5	0.80799	0.0205314
ENSG00000111144	LTA4H	0.807106	0.000359897
ENSG00000055130	CUL1	0.803295	8.63627e-07
ENSG00000040275	SPDL1	0.803021	0.00449942
ENSG00000206535	LNP1	0.801553	0.00954261
ENSG00000144560	VGLL4	0.801247	8.41462e-05
ENSG00000154429	CCSAP	0.799544	0.00464354
ENSG00000165060	FXN	0.799161	0.0274114
ENSG00000178764	ZHX2	0.798562	3.05354e-05
ENSG00000027001	MIPEP	0.798231	0.0190064
ENSG00000049860	HEXB	0.798173	0.00115293
ENSG00000077616	NAALAD2	0.797088	0.000456874
ENSG00000136824	SMC2	0.796461	0.0323335
ENSG00000101608	MYL12A	0.79597	0.0104705
ENSG00000101444	AHCY	0.793964	0.00197233
ENSG00000205363	INSYN1	0.793571	0.000512209
ENSG00000151748	SAV1	0.793049	0.00448573
ENSG00000132603	NIP7	0.792294	8.05244e-05
ENSG00000156925	ZIC3	0.792161	0.0249697
ENSG00000166130	IKBIP	0.79094	0.0175628
ENSG00000127311	HELB	0.790795	0.0290171
ENSG00000151718	WWC2	0.78709	0.00417546
ENSG00000126500	FLRT1	0.786856	0.0389825
ENSG00000131652	THOC6	0.78672	0.0115898
ENSG00000120675	DNAJC15	0.784855	0.0262542
ENSG00000121039	RDH10	0.784733	0.0447239
ENSG00000106268	NUDT1	0.784505	0.00147214
ENSG00000143842	SOX13	0.781827	0.0151335
ENSG00000066651	TRMT11	0.781168	0.000389428
ENSG00000174498	IGDCC3	0.780699	2.65103e-05
ENSG00000159023	EPB41	0.779713	0.000124146
ENSG00000100522	GNPNAT1	0.779067	0.0269622
ENSG00000167797	CDK2AP2	0.778576	0.00167049
ENSG00000120800	UTP20	0.77788	0.00130825
ENSG00000086300	SNX10	0.777807	0.0097833
ENSG00000130402	ACTN4	0.776497	0.00206739
ENSG00000244486	SCARF2	0.7759	0.000742715
ENSG00000131732	ZCCHC9	0.774486	0.00673657
ENSG00000110108	TMEM109	0.774251	0.00223749
ENSG00000077312	SNRPA	0.773243	0.0007951
ENSG00000126653	NSRP1	0.771331	1.51059e-07
ENSG00000163918	RFC4	0.771161	0.0395718
ENSG00000160111	CPAMD8	0.76883	0.0248704
ENSG00000067167	TRAM1	0.767069	0.0215245
ENSG00000125753	VASP	0.766953	0.000458957
ENSG00000196517	SLC6A9	0.76589	0.0386802
ENSG00000205084	TMEM231	0.765638	0.0439374
ENSG00000074621	SLC24A1	0.764888	0.0360212
ENSG00000213445	SIPA1	0.763035	0.00692632
ENSG00000173848	NET1	0.762745	0.00984062
ENSG00000118407	FILIP1	0.762466	0.0015543
ENSG00000115896	PLCL1	0.762208	0.0131311
ENSG00000140025	EFCAB11	0.762201	0.0203627
ENSG00000103489	XYLT1	0.761589	0.0159557
ENSG00000084207	GSTP1	0.760355	0.0136121
ENSG00000198130	HIBCH	0.760221	0.0229746
ENSG00000163545	NUAK2	0.759662	0.00345513
ENSG00000128708	HAT1	0.758136	0.00169084
ENSG00000249353	NPM1P27	0.757746	0.00265562
ENSG00000177119	ANO6	0.757715	0.00996104
ENSG00000169299	PGM2	0.757418	0.0011491
ENSG00000246705	H2AFJ	0.755487	0.0247389
ENSG00000139146	SINHCAF	0.755363	0.0153554
ENSG00000144834	TAGLN3	0.755129	0.000346556
ENSG00000112893	MAN2A1	0.753986	0.0338893
ENSG00000118242	MREG	0.751453	0.000540284
ENSG00000057294	PKP2	0.751427	0.0234289
ENSG00000132819	RBM38	0.751166	0.00255077
ENSG00000139323	POC1B	0.749865	0.0165507
ENSG00000135048	CEMIP2	0.749445	0.000615121
ENSG00000162885	B3GALNT2	0.74755	0.0316003
ENSG00000142856	ITGB3BP	0.745301	0.0429461
ENSG00000113645	WWC1	0.74488	0.0260435
ENSG00000101935	AMMECR1	0.743686	0.0155296
ENSG00000064490	RFXANK	0.742648	0.00216603
ENSG00000175928	LRRN1	0.741474	2.52945e-05
ENSG00000198856	OSTC	0.741421	0.0250771
ENSG00000187676	B3GLCT	0.74128	0.00160547
ENSG00000100749	VRK1	0.740534	0.00479968
ENSG00000013583	HEBP1	0.739828	0.0259112
ENSG00000125835	SNRPB	0.735721	0.0001218
ENSG00000060982	BCAT1	0.733304	0.00144977
ENSG00000150990	DHX37	0.732222	3.28963e-05
ENSG00000145220	LYAR	0.731023	0.0011019
ENSG00000259781	HMGB1P6	0.730933	0.00114192
ENSG00000162889	MAPKAPK2	0.730453	0.000273206
ENSG00000139083	ETV6	0.729985	0.00291658
ENSG00000103319	EEF2K	0.728497	0.00616794
ENSG00000169756	LIMS1	0.728494	0.0105844
ENSG00000112655	PTK7	0.72833	0.0248704
ENSG00000109534	GAR1	0.725815	0.00737444
ENSG00000112977	DAP	0.725511	0.00464436
ENSG00000145996	CDKAL1	0.724877	0.0253367
ENSG00000115556	PLCD4	0.723648	5.31849e-06
ENSG00000161647	MPP3	0.723118	0.0396985
ENSG00000136104	RNASEH2B	0.721554	0.0010396
ENSG00000105829	BET1	0.71979	0.00577918
ENSG00000162851	TFB2M	0.718756	0.00987445
ENSG00000068697	LAPTM4A	0.718508	0.000979016
ENSG00000157570	TSPAN18	0.717727	0.000205701
ENSG00000179314	WSCD1	0.717698	0.00296486
ENSG00000243927	MRPS6	0.716482	0.0021119
ENSG00000174136	RGMB	0.715113	0.0172879
ENSG00000054392	HHAT	0.713739	0.00418002
ENSG00000123131	PRDX4	0.710942	0.00335554
ENSG00000138035	PNPT1	0.709027	0.0131962
ENSG00000162607	USP1	0.706374	0.00045021
ENSG00000182199	SHMT2	0.706335	0.000106308
ENSG00000204054	LINC00963	0.704484	0.0334734
ENSG00000164167	LSM6	0.703149	0.0410346
ENSG00000101624	CEP76	0.702689	0.0116927
ENSG00000139641	ESYT1	0.702049	0.00681837
ENSG00000080608	PUM3	0.701731	0.00336022
ENSG00000185022	MAFF	0.701245	0.00323892
ENSG00000135821	GLUL	0.70043	0.00340908
ENSG00000180537	RNF182	0.69876	0.0293834
ENSG00000111877	MCM9	0.698046	0.00590368
ENSG00000160685	ZBTB7B	0.697842	0.0318527
ENSG00000182165	TP53TG1	0.697596	0.0267895
ENSG00000134755	DSC2	0.697132	0.0295133
ENSG00000165495	PKNOX2	0.696614	0.0111406
ENSG00000106399	RPA3	0.692563	0.00960773
ENSG00000147224	PRPS1	0.692177	0.011116
ENSG00000112186	CAP2	0.691539	0.0172314
ENSG00000102786	INTS6	0.691148	0.000587809
ENSG00000158457	TSPAN33	0.689319	0.0285435
ENSG00000112699	GMDS	0.689082	0.00823416
ENSG00000115541	HSPE1	0.689035	0.00816422
ENSG00000169991	IFFO2	0.688993	5.94453e-05
ENSG00000103202	NME4	0.687801	0.00419056
ENSG00000143479	DYRK3	0.687583	0.0154285
ENSG00000164818	DNAAF5	0.687491	0.0204708
ENSG00000120699	EXOSC8	0.686697	0.0357237
ENSG00000075234	TTC38	0.686528	0.0426375
ENSG00000117500	TMED5	0.685946	0.0315226
ENSG00000243667	WDR92	0.6852	0.0208158
ENSG00000163291	PAQR3	0.683655	0.0152144
ENSG00000097046	CDC7	0.682822	0.0111168
ENSG00000105202	FBL	0.681093	0.0030501
ENSG00000090447	TFAP4	0.680262	0.00753536
ENSG00000187123	LYPD6	0.679334	0.028792
ENSG00000164118	CEP44	0.679241	0.0169823
ENSG00000276644	DACH1	0.678137	0.0169032
ENSG00000131844	MCCC2	0.677753	0.00209216
ENSG00000115415	STAT1	0.677707	0.0196268
ENSG00000163923	RPL39L	0.676096	0.0354475
ENSG00000100647	SUSD6	0.67605	0.00344436
ENSG00000111581	NUP107	0.675691	0.000527862
ENSG00000197498	RPF2	0.674826	0.0425115
ENSG00000162385	MAGOH	0.674406	0.00477178
ENSG00000035141	FAM136A	0.673129	0.00924848
ENSG00000166912	MTMR10	0.672244	0.00946801
ENSG00000198887	SMC5	0.672107	0.00346793
ENSG00000141441	GAREM1	0.671575	0.00266658
ENSG00000137413	TAF8	0.671537	0.0117612
ENSG00000254685	FPGT	0.67093	0.0313321
ENSG00000144199	FAHD2B	0.670926	0.00768922
ENSG00000070950	RAD18	0.66976	0.00613862
ENSG00000067955	CBFB	0.66939	0.00865124
ENSG00000137266	SLC22A23	0.669387	0.0209084
ENSG00000140350	ANP32A	0.668882	0.00388821
ENSG00000137714	FDX1	0.668742	0.0170859
ENSG00000166508	MCM7	0.667886	0.0106771
ENSG00000104081	BMF	0.667749	0.00729235
ENSG00000178921	PFAS	0.665826	0.0109802
ENSG00000123737	EXOSC9	0.665814	0.000236004
ENSG00000164305	CASP3	0.665173	0.0266355
ENSG00000091073	DTX2	0.664948	0.00726584
ENSG00000184220	CMSS1	0.663491	0.0119165
ENSG00000095380	NANS	0.661446	0.0455903
ENSG00000196220	SRGAP3	0.661331	0.000775887
ENSG00000164758	MED30	0.660943	0.0376214
ENSG00000109586	GALNT7	0.660928	0.0395278
ENSG00000205208	C4orf46	0.66036	0.0415002
ENSG00000186283	TOR3A	0.66008	0.00294788
ENSG00000103852	TTC23	0.659824	0.000488888
ENSG00000165704	HPRT1	0.659712	0.0276773
ENSG00000196781	TLE1	0.657994	0.000686509
ENSG00000111196	MAGOHB	0.656905	0.00982069
ENSG00000099783	HNRNPM	0.654684	0.000108093
ENSG00000128311	TST	0.654129	0.0326419
ENSG00000117593	DARS2	0.652363	0.0263706
ENSG00000179218	CALR	0.652232	0.000269143
ENSG00000214357	NEURL1B	0.652088	0.0426571
ENSG00000163900	TMEM41A	0.652033	0.00214835
ENSG00000138363	ATIC	0.650428	0.000931178
ENSG00000128059	PPAT	0.650087	0.00497067
ENSG00000198846	TOX	0.649558	0.0181178
ENSG00000173905	GOLIM4	0.649383	0.000107517
ENSG00000182197	EXT1	0.648735	0.0130165
ENSG00000132768	DPH2	0.647689	0.0006572
ENSG00000006042	TMEM98	0.647094	0.0293096
ENSG00000164100	NDST3	0.647004	0.04303
ENSG00000104626	ERI1	0.64597	0.00978281
ENSG00000152455	SUV39H2	0.645251	0.0220907
ENSG00000114738	MAPKAPK3	0.643548	0.0484737
ENSG00000214223	HNRNPA1P10	0.641827	0.0193134
ENSG00000145050	MANF	0.639649	0.0139637
ENSG00000185262	UBALD2	0.63788	0.0159771
ENSG00000164823	OSGIN2	0.63658	0.0367249
ENSG00000145414	NAF1	0.636448	0.00479968
ENSG00000135521	LTV1	0.635874	0.0146623
ENSG00000119912	IDE	0.63562	0.00527051
ENSG00000153214	TMEM87B	0.635529	0.0333551
ENSG00000170175	CHRNB1	0.635253	0.000462456
ENSG00000177917	ARL6IP6	0.634821	0.00275309
ENSG00000181163	NPM1	0.63221	0.028354
ENSG00000153046	CDYL	0.63215	0.000454374
ENSG00000179958	DCTPP1	0.631635	0.018007
ENSG00000165868	HSPA12A	0.631288	0.00536986
ENSG00000137142	IGFBPL1	0.631095	0.0491925
ENSG00000168615	ADAM9	0.630822	0.0205019
ENSG00000100116	GCAT	0.630679	0.0207975
ENSG00000198721	ECI2	0.630372	0.0417211
ENSG00000145375	SPATA5	0.6296	0.0349463
ENSG00000185238	PRMT3	0.629109	0.0174678
ENSG00000155368	DBI	0.628444	0.022137
ENSG00000176597	B3GNT5	0.627636	0.00286199
ENSG00000067082	KLF6	0.623628	0.0228877
ENSG00000110628	SLC22A18	0.622536	0.0329361
ENSG00000002549	LAP3	0.620845	0.0031127
ENSG00000064115	TM7SF3	0.618626	0.0296479
ENSG00000104341	LAPTM4B	0.617094	0.0150112
ENSG00000174547	MRPL11	0.616366	0.0193839
ENSG00000144381	HSPD1	0.614487	0.00274417
ENSG00000108039	XPNPEP1	0.613365	0.000875439
ENSG00000153885	KCTD15	0.612669	0.047065
ENSG00000159217	IGF2BP1	0.612589	0.00611018
ENSG00000015133	CCDC88C	0.611975	0.00469708
ENSG00000124795	DEK	0.611492	0.0193426
ENSG00000161547	SRSF2	0.610997	0.00295738
ENSG00000132773	TOE1	0.610554	0.00330414
ENSG00000101665	SMAD7	0.610144	0.00165541
ENSG00000132780	NASP	0.610006	0.0307298
ENSG00000275700	AATF	0.606551	0.0320399
ENSG00000256229	ZNF486	0.603062	0.0137013
ENSG00000163738	MTHFD2L	0.602143	0.0284911
ENSG00000169641	LUZP1	0.601634	0.00326727
ENSG00000077585	GPR137B	0.601498	0.0366732
ENSG00000183814	LIN9	0.601272	0.0362823
ENSG00000066379	ZNRD1	0.600849	0.0117315
ENSG00000233276	GPX1	0.599608	0.0302212
ENSG00000101255	TRIB3	0.5978	0.021611
ENSG00000089006	SNX5	0.596945	0.00229949
ENSG00000189403	HMGB1	0.595431	0.0192216
ENSG00000107566	ERLIN1	0.59436	0.00561175
ENSG00000072422	RHOBTB1	0.594094	0.00213785
ENSG00000114686	MRPL3	0.593169	0.00751597
ENSG00000087269	NOP14	0.592391	0.00314145
ENSG00000143390	RFX5	0.59216	0.0485456
ENSG00000147874	HAUS6	0.589966	0.0135768
ENSG00000006625	GGCT	0.589527	0.00742844
ENSG00000163785	RYK	0.587144	0.00119255
ENSG00000104825	NFKBIB	0.58687	0.000931977
ENSG00000162636	FAM102B	0.586293	0.0061661
ENSG00000155660	PDIA4	0.584915	0.000325301
ENSG00000165795	NDRG2	0.582849	0.00288368
ENSG00000102580	DNAJC3	0.582847	0.0169823
ENSG00000186153	WWOX	0.580178	0.0283894
ENSG00000143149	ALDH9A1	0.580177	0.0116805
ENSG00000179431	FJX1	0.579656	0.000325558
ENSG00000196782	MAML3	0.577584	0.0160971
ENSG00000079335	CDC14A	0.577488	0.0253095
ENSG00000198805	PNP	0.576885	0.00425862
ENSG00000164163	ABCE1	0.572623	0.0122771
ENSG00000128915	ICE2	0.57175	0.00884908
ENSG00000135535	CD164	0.571462	0.00506562
ENSG00000168566	SNRNP48	0.571403	0.00912317
ENSG00000049245	VAMP3	0.570067	0.0276238
ENSG00000144455	SUMF1	0.569804	0.0134031
ENSG00000111358	GTF2H3	0.567885	0.00519188
ENSG00000089048	ESF1	0.567255	0.0105868
ENSG00000183077	AFMID	0.564931	0.00194633
ENSG00000113272	THG1L	0.563745	0.0393952
ENSG00000132967	HMGB1P5	0.563248	0.0380108
ENSG00000136518	ACTL6A	0.563093	0.00406288
ENSG00000180992	MRPL14	0.562762	0.0358667
ENSG00000157927	RADIL	0.56156	0.00625123
ENSG00000128789	PSMG2	0.560619	0.0316645
ENSG00000163938	GNL3	0.559752	0.000627807
ENSG00000113282	CLINT1	0.55826	0.00233998
ENSG00000153140	CETN3	0.557057	0.0092178
ENSG00000101752	MIB1	0.554959	0.0382924
ENSG00000100600	LGMN	0.554937	0.0351908
ENSG00000156587	UBE2L6	0.551758	0.0483002
ENSG00000119537	KDSR	0.551725	0.018508
ENSG00000101224	CDC25B	0.550727	0.0375109
ENSG00000104067	TJP1	0.549378	0.0253086
ENSG00000198604	BAZ1A	0.548083	0.00307462
ENSG00000230699	AL645608.2	0.545022	0.044678
ENSG00000102098	SCML2	0.543564	0.00454183
ENSG00000196290	NIF3L1	0.539822	0.00637034
ENSG00000164934	DCAF13	0.538845	0.0361326
ENSG00000134901	KDELC1	0.538369	0.020127
ENSG00000164610	RP9	0.537444	0.02286
ENSG00000000419	DPM1	0.537418	0.0129606
ENSG00000155816	FMN2	0.536194	0.0114242
ENSG00000131373	HACL1	0.53561	0.0413217
ENSG00000138442	WDR12	0.533517	0.0357795
ENSG00000111445	RFC5	0.531643	0.000166427
ENSG00000166902	MRPL16	0.531535	0.0295927
ENSG00000167565	SERTAD3	0.531418	0.021247
ENSG00000169519	METTL15	0.531042	0.0407405
ENSG00000053372	MRTO4	0.529544	0.00634589
ENSG00000112531	QKI	0.529146	0.0450822
ENSG00000133065	SLC41A1	0.528721	0.0351226
ENSG00000132842	AP3B1	0.526205	0.0433135
ENSG00000225973	PIGBOS1	0.524899	0.0438914
ENSG00000111666	CHPT1	0.524825	0.0273258
ENSG00000164830	OXR1	0.524791	0.0259901
ENSG00000171100	MTM1	0.522942	0.0164396
ENSG00000140497	SCAMP2	0.522852	0.00679673
ENSG00000139668	WDFY2	0.52212	0.035349
ENSG00000123268	ATF1	0.521025	0.013736
ENSG00000136450	SRSF1	0.520049	0.0175259
ENSG00000164105	SAP30	0.517585	0.0452179
ENSG00000132383	RPA1	0.516355	0.00538541
ENSG00000138600	SPPL2A	0.513694	0.0146985
ENSG00000151500	THYN1	0.513304	0.0188092
ENSG00000112039	FANCE	0.512505	0.0470602
ENSG00000116679	IVNS1ABP	0.509885	0.000914455
ENSG00000180198	RCC1	0.509785	0.0167215
ENSG00000148110	MFSD14B	0.50839	0.0146825
ENSG00000117519	CNN3	0.507855	0.00294058
ENSG00000104356	POP1	0.503249	0.0212848
ENSG00000183684	ALYREF	0.502889	0.0416587
ENSG00000102393	GLA	0.50136	0.0115959
ENSG00000066855	MTFR1	0.501016	0.0323264
ENSG00000167325	RRM1	0.499932	0.0361326
ENSG00000105197	TIMM50	0.498328	0.00912317
ENSG00000164292	RHOBTB3	0.497814	0.0202322
ENSG00000116525	TRIM62	0.497569	0.0155686
ENSG00000049541	RFC2	0.497213	0.0271211
ENSG00000160293	VAV2	0.497104	0.0163625
ENSG00000088766	CRLS1	0.496162	0.0175259
ENSG00000180867	PDIA3P1	0.495458	0.0361973
ENSG00000167191	GPRC5B	0.495455	0.0409752
ENSG00000182704	TSKU	0.491214	0.00951566
ENSG00000122566	HNRNPA2B1	0.48924	0.00500961
ENSG00000125485	DDX31	0.48908	0.0052557
ENSG00000089195	TRMT6	0.487642	0.0135369
ENSG00000071564	TCF3	0.486005	0.0253198
ENSG00000165195	PIGA	0.485763	0.0160858
ENSG00000136560	TANK	0.485176	0.0276241
ENSG00000124784	RIOK1	0.483592	0.0237264
ENSG00000166619	BLCAP	0.481792	0.000558046
ENSG00000138614	INTS14	0.481193	0.00745294
ENSG00000135372	NAT10	0.479749	0.00470726
ENSG00000138385	SSB	0.479709	0.0192537
ENSG00000174720	LARP7	0.478846	0.0136403
ENSG00000101460	MAP1LC3A	0.478335	0.0118358
ENSG00000104472	CHRAC1	0.473237	0.0339855
ENSG00000164032	H2AFZ	0.472838	0.0199428
ENSG00000184575	XPOT	0.469676	0.0151908
ENSG00000128567	PODXL	0.469627	0.0467311
ENSG00000124786	SLC35B3	0.466936	0.018007
ENSG00000051596	THOC3	0.465262	0.00768922
ENSG00000120802	TMPO	0.464153	0.00553614
ENSG00000169926	KLF13	0.459195	0.0213228
ENSG00000133773	CCDC59	0.458931	0.0267554
ENSG00000100410	PHF5A	0.457938	0.0366537
ENSG00000103222	ABCC1	0.457197	0.0376024
ENSG00000133104	SPART	0.456842	0.034687
ENSG00000134809	TIMM10	0.452183	0.0109525
ENSG00000135097	MSI1	0.448858	0.00753536
ENSG00000131778	CHD1L	0.448482	0.0296479
ENSG00000106462	EZH2	0.445857	0.0258261
ENSG00000107949	BCCIP	0.442871	0.0164369
ENSG00000179965	ZNF771	0.440229	0.0229703
ENSG00000183527	PSMG1	0.43753	0.0178196
ENSG00000129103	SUMF2	0.434952	0.0110443
ENSG00000103550	KNOP1	0.434184	0.0367751
ENSG00000148690	FRA10AC1	0.432199	0.0346486
ENSG00000155755	TMEM237	0.430487	0.00336762
ENSG00000136146	MED4	0.428253	0.0457038
ENSG00000163811	WDR43	0.427763	0.0437917
ENSG00000111249	CUX2	0.427694	0.037388
ENSG00000167771	RCOR2	0.42644	0.000155254
ENSG00000205302	SNX2	0.426222	0.0307902
ENSG00000110987	BCL7A	0.425551	0.0440648
ENSG00000065600	TMEM206	0.417689	0.0321625
ENSG00000141696	P3H4	0.415867	0.0280794
ENSG00000165283	STOML2	0.41509	0.0258694
ENSG00000136527	TRA2B	0.412878	0.00306203
ENSG00000145736	GTF2H2	0.411973	0.0393311
ENSG00000111790	FGFR1OP2	0.410155	0.0307907
ENSG00000156697	UTP14A	0.410107	0.0301213
ENSG00000162604	TM2D1	0.404807	0.016269
ENSG00000092208	GEMIN2	0.404591	0.0332966
ENSG00000166164	BRD7	0.401241	0.00663551
ENSG00000146842	TMEM209	0.399534	0.0423077
ENSG00000112081	SRSF3	0.39935	0.0311175
ENSG00000105245	NUMBL	0.397364	0.0191614
ENSG00000123064	DDX54	0.38678	0.0364623
ENSG00000165609	NUDT5	0.380727	0.0266784
ENSG00000118961	LDAH	0.37801	0.0330016
ENSG00000120694	HSPH1	0.376757	0.0279227
ENSG00000143799	PARP1	0.373204	0.0273767
ENSG00000163558	PRKCI	0.367694	0.0151908
ENSG00000141380	SS18	0.367403	0.0373237
ENSG00000166086	JAM3	0.365692	0.0163661
ENSG00000148335	NTMT1	0.364904	0.0406656
ENSG00000137161	CNPY3	0.363976	0.0332966
ENSG00000125482	TTF1	0.356347	0.0388373
ENSG00000088298	EDEM2	0.353084	0.0450965
ENSG00000168003	SLC3A2	0.352719	0.00899619
ENSG00000115652	UXS1	0.350223	0.0298207
ENSG00000205268	PDE7A	0.347612	0.0491699
ENSG00000159592	GPBP1L1	0.329859	0.0316126
ENSG00000136830	FAM129B	0.304126	0.0359045
ENSG00000119402	FBXW2	-0.280797	0.0465904
ENSG00000161013	MGAT4B	-0.289082	0.0334547
ENSG00000166887	VPS39	-0.299644	0.0420227
ENSG00000125834	STK35	-0.307233	0.0200249
ENSG00000197062	ZSCAN26	-0.307278	0.0391069
ENSG00000197381	ADARB1	-0.310265	0.0470743
ENSG00000188895	MSL1	-0.315301	0.022648
ENSG00000110066	KMT5B	-0.31622	0.0127386
ENSG00000234127	TRIM26	-0.316568	0.0383964
ENSG00000132912	DCTN4	-0.318599	0.0394207
ENSG00000108433	GOSR2	-0.324439	0.036382
ENSG00000084693	AGBL5	-0.325413	0.0430684
ENSG00000006704	GTF2IRD1	-0.335664	0.00824522
ENSG00000015171	ZMYND11	-0.33609	0.0478468
ENSG00000197217	ENTPD4	-0.338122	0.0389984
ENSG00000136682	CBWD2	-0.339479	0.047647
ENSG00000074356	NCBP3	-0.344555	0.00779599
ENSG00000083720	OXCT1	-0.369174	0.0389905
ENSG00000100320	RBFOX2	-0.370968	0.0487674
ENSG00000130559	CAMSAP1	-0.374293	0.0496871
ENSG00000198815	FOXJ3	-0.375193	0.0265365
ENSG00000135365	PHF21A	-0.375556	0.0178231
ENSG00000143442	POGZ	-0.377597	0.0302212
ENSG00000184939	ZFP90	-0.379191	0.0416675
ENSG00000100403	ZC3H7B	-0.385889	0.0363133
ENSG00000124120	TTPAL	-0.386783	0.0165507
ENSG00000104812	GYS1	-0.391121	0.0346486
ENSG00000073712	FERMT2	-0.39131	0.0398801
ENSG00000177614	PGBD5	-0.393648	0.0190515
ENSG00000187164	SHTN1	-0.394335	0.0318527
ENSG00000274211	SOCS7	-0.399037	0.0295927
ENSG00000164684	ZNF704	-0.401046	0.0485643
ENSG00000148660	CAMK2G	-0.401216	0.00901349
ENSG00000224914	LINC00863	-0.401879	0.039089
ENSG00000223482	NUTM2A-AS1	-0.402442	0.0150423
ENSG00000127948	POR	-0.402675	0.0257977
ENSG00000108239	TBC1D12	-0.40301	0.0291205
ENSG00000198369	SPRED2	-0.405772	0.022137
ENSG00000163539	CLASP2	-0.406715	0.0466259
ENSG00000157540	DYRK1A	-0.407516	0.0304087
ENSG00000203666	EFCAB2	-0.407914	0.0341778
ENSG00000076513	ANKRD13A	-0.408155	0.0123271
ENSG00000047056	WDR37	-0.410696	0.0437917
ENSG00000137185	ZSCAN9	-0.411389	0.0174678
ENSG00000133030	MPRIP	-0.412528	0.022495
ENSG00000054965	FAM168A	-0.412534	0.0350044
ENSG00000111676	ATN1	-0.413057	0.0363585
ENSG00000136279	DBNL	-0.413115	0.0285301
ENSG00000074657	ZNF532	-0.413176	0.00471027
ENSG00000105778	AVL9	-0.413952	0.0384518
ENSG00000196150	ZNF250	-0.414384	0.0384349
ENSG00000147548	NSD3	-0.417765	0.0180815
ENSG00000178665	ZNF713	-0.417943	0.0307907
ENSG00000113719	ERGIC1	-0.419574	0.0237264
ENSG00000173914	RBM4B	-0.419718	0.0170255
ENSG00000198722	UNC13B	-0.421183	0.0412075
ENSG00000101079	NDRG3	-0.424341	0.0295927
ENSG00000198382	UVRAG	-0.424797	0.0375512
ENSG00000136295	TTYH3	-0.425061	0.0369103
ENSG00000008869	HEATR5B	-0.425771	0.0322562
ENSG00000160310	PRMT2	-0.427803	0.00454183
ENSG00000171735	CAMTA1	-0.428437	0.0339046
ENSG00000122515	ZMIZ2	-0.429777	0.040154
ENSG00000113758	DBN1	-0.431397	0.0273767
ENSG00000196535	MYO18A	-0.43158	0.0415891
ENSG00000099991	CABIN1	-0.431763	0.0324269
ENSG00000038358	EDC4	-0.432204	0.0379415
ENSG00000032444	PNPLA6	-0.433124	0.0215973
ENSG00000013288	MAN2B2	-0.43359	0.0381725
ENSG00000196961	AP2A1	-0.434552	0.0405856
ENSG00000006576	PHTF2	-0.434789	0.013795
ENSG00000107862	GBF1	-0.435082	0.0229583
ENSG00000108854	SMURF2	-0.436364	0.00255492
ENSG00000140199	SLC12A6	-0.436722	0.0444801
ENSG00000140548	ZNF710	-0.438253	0.0111472
ENSG00000169180	XPO6	-0.438271	0.0145188
ENSG00000063587	ZNF275	-0.438349	0.0267895
ENSG00000196458	ZNF605	-0.438486	0.00334664
ENSG00000107263	RAPGEF1	-0.439596	0.0167215
ENSG00000168014	C2CD3	-0.439859	0.0312379
ENSG00000094631	HDAC6	-0.440947	0.0458993
ENSG00000137942	FNBP1L	-0.441682	0.0371734
ENSG00000167535	CACNB3	-0.443562	0.0443093
ENSG00000014216	CAPN1	-0.445333	0.0413679
ENSG00000040933	INPP4A	-0.446049	0.00490641
ENSG00000137218	FRS3	-0.446928	0.0437917
ENSG00000063180	CA11	-0.448089	0.00561293
ENSG00000049618	ARID1B	-0.449268	0.0042533
ENSG00000136848	DAB2IP	-0.449323	0.0115135
ENSG00000110925	CSRNP2	-0.451704	0.00702211
ENSG00000167733	HSD11B1L	-0.45269	0.0464239
ENSG00000124422	USP22	-0.452933	0.0321446
ENSG00000126214	KLC1	-0.453085	0.0105748
ENSG00000145022	TCTA	-0.454157	0.0430407
ENSG00000167291	TBC1D16	-0.454802	0.0173766
ENSG00000114648	KLHL18	-0.455161	0.0466519
ENSG00000197951	ZNF71	-0.455427	0.0175259
ENSG00000102858	MGRN1	-0.455602	0.013855
ENSG00000219481	NBPF1	-0.456009	0.0339314
ENSG00000185909	KLHDC8B	-0.456053	0.00590368
ENSG00000204590	GNL1	-0.457317	0.00628125
ENSG00000234616	JRK	-0.461668	0.0181178
ENSG00000114948	ADAM23	-0.462372	0.0460364
ENSG00000176371	ZSCAN2	-0.463718	0.0134461
ENSG00000144712	CAND2	-0.46409	0.018007
ENSG00000162065	TBC1D24	-0.464271	0.0473344
ENSG00000196663	TECPR2	-0.465524	0.00437569
ENSG00000070444	MNT	-0.467305	0.0491194
ENSG00000146433	TMEM181	-0.467756	0.0400572
ENSG00000127511	SIN3B	-0.467848	0.0330016
ENSG00000167232	ZNF91	-0.469735	0.00556725
ENSG00000109956	B3GAT1	-0.470101	0.0174095
ENSG00000108306	FBXL20	-0.470168	0.0406656
ENSG00000197724	PHF2	-0.470226	0.0183042
ENSG00000115355	CCDC88A	-0.470321	0.0271636
ENSG00000175727	MLXIP	-0.471061	0.0189788
ENSG00000185722	ANKFY1	-0.471158	0.0346486
ENSG00000175175	PPM1E	-0.472077	0.0463634
ENSG00000083812	ZNF324	-0.472316	0.0462885
ENSG00000116260	QSOX1	-0.472801	0.00525447
ENSG00000108309	RUNDC3A	-0.474281	0.0308118
ENSG00000062598	ELMO2	-0.475433	0.00461355
ENSG00000163618	CADPS	-0.4759	0.00865464
ENSG00000151422	FER	-0.476794	0.0309454
ENSG00000174282	ZBTB4	-0.477687	0.00937945
ENSG00000198909	MAP3K3	-0.478421	0.0249781
ENSG00000167395	ZNF646	-0.479462	0.000841559
ENSG00000141570	CBX8	-0.48052	0.0360669
ENSG00000043355	ZIC2	-0.481474	0.018282
ENSG00000164010	ERMAP	-0.481546	0.025307
ENSG00000182873	PRKCZ-AS1	-0.481859	0.022138
ENSG00000140718	FTO	-0.482662	0.0304758
ENSG00000149970	CNKSR2	-0.484478	0.0104037
ENSG00000100417	PMM1	-0.484981	0.0363133
ENSG00000172175	MALT1	-0.485625	0.0272142
ENSG00000139718	SETD1B	-0.48654	0.0355306
ENSG00000178104	PDE4DIP	-0.487109	0.0414056
ENSG00000260293	AC106820.4	-0.487154	0.0329171
ENSG00000083814	ZNF671	-0.48829	0.0260435
ENSG00000228794	LINC01128	-0.488712	0.0169823
ENSG00000135119	RNFT2	-0.489228	0.0269822
ENSG00000196935	SRGAP1	-0.489817	0.0485137
ENSG00000251322	SHANK3	-0.489885	0.047036
ENSG00000087448	KLHL42	-0.490091	0.0377903
ENSG00000165102	HGSNAT	-0.490725	0.0199719
ENSG00000149577	SIDT2	-0.490768	0.00542057
ENSG00000182141	ZNF708	-0.491794	0.00393822
ENSG00000083799	CYLD	-0.491801	0.0138275
ENSG00000108389	MTMR4	-0.49192	0.0193325
ENSG00000116128	BCL9	-0.492539	0.00518421
ENSG00000134852	CLOCK	-0.493151	0.0171773
ENSG00000130985	UBA1	-0.494173	0.0203911
ENSG00000197016	ZNF470	-0.495091	0.0260234
ENSG00000115977	AAK1	-0.496071	0.018389
ENSG00000090776	EFNB1	-0.496699	0.0480888
ENSG00000139910	NOVA1	-0.497982	0.0174733
ENSG00000096070	BRPF3	-0.497995	0.0122374
ENSG00000136141	LRCH1	-0.498256	0.0321446
ENSG00000143434	SEMA6C	-0.498803	0.0315831
ENSG00000198131	ZNF544	-0.499213	0.00633473
ENSG00000111752	PHC1	-0.501517	0.0433992
ENSG00000130382	MLLT1	-0.501584	0.000412142
ENSG00000125505	MBOAT7	-0.501681	0.0178855
ENSG00000073008	PVR	-0.502891	0.0204894
ENSG00000177200	CHD9	-0.503455	0.0241334
ENSG00000137103	TMEM8B	-0.504082	0.00218346
ENSG00000139436	GIT2	-0.504866	0.0335019
ENSG00000099308	MAST3	-0.506452	0.0124259
ENSG00000114268	PFKFB4	-0.506885	0.0468009
ENSG00000137171	KLC4	-0.507354	0.0138827
ENSG00000180304	OAZ2	-0.507795	0.0178172
ENSG00000164068	RNF123	-0.508375	0.00782821
ENSG00000187801	ZFP69B	-0.508819	0.0360537
ENSG00000118007	STAG1	-0.510182	0.0362716
ENSG00000235954	TTC28-AS1	-0.510748	0.0220907
ENSG00000165185	KIAA1958	-0.51088	0.0373307
ENSG00000103197	TSC2	-0.513358	0.0349193
ENSG00000188785	ZNF548	-0.514379	0.00888765
ENSG00000168758	SEMA4C	-0.514838	0.030582
ENSG00000189077	TMEM120A	-0.515334	0.0272402
ENSG00000169862	CTNND2	-0.515418	0.0400204
ENSG00000136828	RALGPS1	-0.520874	0.0105868
ENSG00000066084	DIP2B	-0.521	0.0280794
ENSG00000079432	CIC	-0.522194	0.0484056
ENSG00000004660	CAMKK1	-0.522301	0.00469217
ENSG00000141098	GFOD2	-0.523608	0.0280779
ENSG00000143409	MINDY1	-0.524363	0.00514001
ENSG00000106086	PLEKHA8	-0.524507	0.0249697
ENSG00000120327	PCDHB14	-0.524588	0.000195558
ENSG00000123933	MXD4	-0.524612	0.00568541
ENSG00000070614	NDST1	-0.525097	0.0116805
ENSG00000166411	IDH3A	-0.525479	0.0202346
ENSG00000114353	GNAI2	-0.526407	0.041007
ENSG00000106070	GRB10	-0.527643	0.00297583
ENSG00000071246	VASH1	-0.527658	0.00243324
ENSG00000178567	EPM2AIP1	-0.52794	0.0148296
ENSG00000111674	ENO2	-0.528376	0.0439447
ENSG00000117408	IPO13	-0.528623	4.60764e-05
ENSG00000103047	TANGO6	-0.529298	0.0366211
ENSG00000179611	DGKZP1	-0.529477	0.00784874
ENSG00000100241	SBF1	-0.529597	0.00214049
ENSG00000155980	KIF5A	-0.529611	0.0132708
ENSG00000189339	SLC35E2B	-0.529997	8.3606e-05
ENSG00000169057	MECP2	-0.53239	0.000825741
ENSG00000106665	CLIP2	-0.532459	0.0152618
ENSG00000155093	PTPRN2	-0.532595	0.0411871
ENSG00000105429	MEGF8	-0.532895	0.0107175
ENSG00000139613	SMARCC2	-0.533174	0.0111278
ENSG00000102225	CDK16	-0.533662	0.00206409
ENSG00000074755	ZZEF1	-0.534582	0.0342736
ENSG00000108852	MPP2	-0.535122	0.0405856
ENSG00000126947	ARMCX1	-0.535199	0.00522673
ENSG00000108786	HSD17B1	-0.536779	0.0243538
ENSG00000137275	RIPK1	-0.53765	0.00914216
ENSG00000096968	JAK2	-0.538893	0.0175434
ENSG00000182378	PLCXD1	-0.539022	0.00244011
ENSG00000142784	WDTC1	-0.540133	0.026264
ENSG00000109472	CPE	-0.540905	0.0273659
ENSG00000082805	ERC1	-0.540971	0.0472186
ENSG00000170325	PRDM10	-0.54137	0.0101344
ENSG00000110514	MADD	-0.541843	0.0365245
ENSG00000133627	ACTR3B	-0.542785	0.0269622
ENSG00000149679	CABLES2	-0.543068	0.00425209
ENSG00000214562	NUTM2D	-0.543143	0.0363056
ENSG00000137817	PARP6	-0.543525	0.00848363
ENSG00000103056	SMPD3	-0.543571	0.0164879
ENSG00000033627	ATP6V0A1	-0.54458	0.00463047
ENSG00000135299	ANKRD6	-0.545003	0.00248051
ENSG00000089159	PXN	-0.545501	0.00403331
ENSG00000236609	ZNF853	-0.546817	0.0256664
ENSG00000055609	KMT2C	-0.548734	0.0322412
ENSG00000141252	VPS53	-0.549293	0.00302841
ENSG00000257151	PWAR6	-0.549391	0.0472188
ENSG00000088305	DNMT3B	-0.55007	0.0207083
ENSG00000170832	USP32	-0.550375	0.00452096
ENSG00000183826	BTBD9	-0.550738	0.0312529
ENSG00000196405	EVL	-0.551082	0.0164353
ENSG00000130584	ZBTB46	-0.551148	0.0316614
ENSG00000169992	NLGN2	-0.551664	0.00609249
ENSG00000110427	KIAA1549L	-0.55215	0.0316645
ENSG00000197586	ENTPD6	-0.552618	0.00166369
ENSG00000115226	FNDC4	-0.552624	0.0322435
ENSG00000160360	GPSM1	-0.553824	0.0251936
ENSG00000134698	AGO4	-0.553963	0.00369798
ENSG00000135439	AGAP2	-0.555223	0.00294058
ENSG00000157657	ZNF618	-0.555347	0.0123819
ENSG00000164506	STXBP5	-0.556076	0.000914527
ENSG00000180884	ZNF792	-0.556999	0.0455293
ENSG00000203778	FAM229B	-0.557948	0.0154561
ENSG00000278129	ZNF8	-0.558511	0.0423013
ENSG00000048707	VPS13D	-0.558624	0.0276691
ENSG00000162426	SLC45A1	-0.560966	0.0360669
ENSG00000108669	CYTH1	-0.5611	0.0473344
ENSG00000064999	ANKS1A	-0.561411	0.000833792
ENSG00000110042	DTX4	-0.561596	0.0273479
ENSG00000105662	CRTC1	-0.561694	0.0150461
ENSG00000094916	CBX5	-0.561899	0.0267774
ENSG00000131089	ARHGEF9	-0.562023	0.000468655
ENSG00000186272	ZNF17	-0.562102	0.0223443
ENSG00000161682	FAM171A2	-0.562139	0.0278806
ENSG00000130517	PGPEP1	-0.562984	3.13331e-05
ENSG00000132801	ZSWIM3	-0.564267	0.0035668
ENSG00000161203	AP2M1	-0.564505	0.0417074
ENSG00000196391	ZNF774	-0.564605	0.0387422
ENSG00000149187	CELF1	-0.566314	6.43972e-06
ENSG00000010322	NISCH	-0.567039	0.00132545
ENSG00000116299	KIAA1324	-0.568219	0.00611018
ENSG00000154359	LONRF1	-0.568332	0.0181233
ENSG00000138101	DTNB	-0.56863	0.0133907
ENSG00000152556	PFKM	-0.569946	0.000215434
ENSG00000223768	LINC00205	-0.570296	0.00343686
ENSG00000239521	CASTOR3	-0.571748	0.00096658
ENSG00000198933	TBKBP1	-0.572195	0.00633473
ENSG00000152767	FARP1	-0.572433	0.000255763
ENSG00000256223	ZNF10	-0.572494	0.0194955
ENSG00000170100	ZNF778	-0.572832	0.0342277
ENSG00000243335	KCTD7	-0.572856	0.00141638
ENSG00000126705	AHDC1	-0.573845	0.0290694
ENSG00000187189	TSPYL4	-0.574468	0.00888845
ENSG00000155592	ZKSCAN2	-0.574813	0.0460342
ENSG00000107957	SH3PXD2A	-0.574943	0.0467311
ENSG00000204967	PCDHA4	-0.575709	0.0485575
ENSG00000003987	MTMR7	-0.575714	0.00351812
ENSG00000143093	STRIP1	-0.575895	0.0287715
ENSG00000197128	ZNF772	-0.576465	0.0152635
ENSG00000073969	NSF	-0.5784	0.0268073
ENSG00000164715	LMTK2	-0.578715	0.0475234
ENSG00000171105	INSR	-0.579141	0.0364575
ENSG00000170837	GPR27	-0.579604	0.0274114
ENSG00000088808	PPP1R13B	-0.579805	0.0485137
ENSG00000166707	ZCCHC18	-0.580165	0.0206096
ENSG00000184194	GPR173	-0.580465	0.0263578
ENSG00000188636	RTL6	-0.580932	0.0118682
ENSG00000141965	FEM1A	-0.582813	0.0203544
ENSG00000179364	PACS2	-0.58385	0.00391159
ENSG00000125650	PSPN	-0.584958	0.023224
ENSG00000054523	KIF1B	-0.585381	0.0279832
ENSG00000169169	CPT1C	-0.58552	0.0169823
ENSG00000135709	KIAA0513	-0.586092	0.041921
ENSG00000154277	UCHL1	-0.586233	0.0179168
ENSG00000085224	ATRX	-0.587219	0.0357795
ENSG00000131845	ZNF304	-0.587409	0.00592317
ENSG00000038382	TRIO	-0.587938	0.0169281
ENSG00000147130	ZMYM3	-0.588282	0.00178704
ENSG00000178947	SMIM10L2A	-0.588726	0.00124947
ENSG00000127081	ZNF484	-0.589588	0.0017045
ENSG00000132846	ZBED3	-0.590035	0.0336294
ENSG00000067221	STOML1	-0.59063	0.011765
ENSG00000185033	SEMA4B	-0.591356	0.000305497
ENSG00000235217	TSPY26P	-0.591566	0.00465313
ENSG00000161558	TMEM143	-0.592086	0.0382042
ENSG00000224086	AC245452.1	-0.593161	0.00657937
ENSG00000077782	FGFR1	-0.593178	0.00137177
ENSG00000177679	SRRM3	-0.593668	0.0451042
ENSG00000159363	ATP13A2	-0.593829	0.0168988
ENSG00000100106	TRIOBP	-0.594356	0.034867
ENSG00000267565	AC011477.3	-0.59447	0.0385951
ENSG00000076685	NT5C2	-0.595661	2.13124e-05
ENSG00000122778	KIAA1549	-0.595787	0.0246488
ENSG00000226711	FAM66C	-0.597316	0.00875189
ENSG00000116675	DNAJC6	-0.598423	0.0174733
ENSG00000086758	HUWE1	-0.600097	0.027473
ENSG00000162734	PEA15	-0.601306	0.015463
ENSG00000130338	TULP4	-0.602001	0.00653769
ENSG00000084764	MAPRE3	-0.603788	0.00184592
ENSG00000185219	ZNF445	-0.604747	0.00219849
ENSG00000128268	MGAT3	-0.605037	0.0306696
ENSG00000215790	SLC35E2A	-0.605716	0.00275401
ENSG00000188322	SBK1	-0.60578	0.0447423
ENSG00000116337	AMPD2	-0.606825	0.0147239
ENSG00000159082	SYNJ1	-0.607566	0.00112376
ENSG00000160007	ARHGAP35	-0.6082	0.0140197
ENSG00000071242	RPS6KA2	-0.60941	0.00518498
ENSG00000204103	MAFB	-0.609552	0.0152831
ENSG00000006118	TMEM132A	-0.60969	9.15397e-07
ENSG00000160050	CCDC28B	-0.610208	0.026265
ENSG00000164008	C1orf50	-0.61109	0.00274232
ENSG00000132005	RFX1	-0.611291	0.000153612
ENSG00000198911	SREBF2	-0.612432	0.0233691
ENSG00000146216	TTBK1	-0.612966	0.0016963
ENSG00000132563	REEP2	-0.613488	0.0104754
ENSG00000204685	STARD7-AS1	-0.615644	0.0249046
ENSG00000250312	ZNF718	-0.617278	0.00175147
ENSG00000082014	SMARCD3	-0.61796	0.00459772
ENSG00000171224	FAM241B	-0.618351	0.0146925
ENSG00000197102	DYNC1H1	-0.618586	0.032914
ENSG00000095015	MAP3K1	-0.620685	0.00187988
ENSG00000147044	CASK	-0.62179	0.000833546
ENSG00000175220	ARHGAP1	-0.621972	0.0222691
ENSG00000260855	AL591848.4	-0.622003	0.0373615
ENSG00000132535	DLG4	-0.623301	0.00275551
ENSG00000158301	GPRASP2	-0.623739	0.00287201
ENSG00000134780	DAGLA	-0.62502	0.0473878
ENSG00000182013	PNMA8A	-0.625095	0.00601206
ENSG00000072071	ADGRL1	-0.626871	0.0111475
ENSG00000184619	KRBA2	-0.627161	0.0117315
ENSG00000134030	CTIF	-0.627713	0.00400939
ENSG00000260920	AL031985.3	-0.62838	0.0421565
ENSG00000253661	ZFHX4-AS1	-0.629627	0.00905533
ENSG00000008118	CAMK1G	-0.629928	0.0135798
ENSG00000144711	IQSEC1	-0.630365	0.000313509
ENSG00000178229	ZNF543	-0.630436	0.00709317
ENSG00000204524	ZNF805	-0.631065	0.0329093
ENSG00000180998	GPR137C	-0.632752	0.0105669
ENSG00000141431	ASXL3	-0.634136	0.0329711
ENSG00000090372	STRN4	-0.634254	0.000310402
ENSG00000119669	IRF2BPL	-0.634553	0.00751597
ENSG00000139200	PIANP	-0.635396	0.00122501
ENSG00000256925	ADGRA1-AS1	-0.635482	0.0307164
ENSG00000100207	TCF20	-0.635979	0.00423408
ENSG00000158008	EXTL1	-0.636683	0.0274114
ENSG00000103723	AP3B2	-0.636995	0.00378008
ENSG00000101290	CDS2	-0.638071	0.0339848
ENSG00000163597	SNHG16	-0.638448	0.00323529
ENSG00000240694	PNMA2	-0.638763	0.0045071
ENSG00000130590	SAMD10	-0.639093	0.0481063
ENSG00000248487	ABHD14A	-0.64008	0.00239181
ENSG00000108947	EFNB3	-0.640517	7.37207e-05
ENSG00000100626	GALNT16	-0.640676	3.97621e-05
ENSG00000205593	DENND6B	-0.640837	0.0146719
ENSG00000270885	RASL10B	-0.642606	0.000118835
ENSG00000221843	C2orf16	-0.642884	0.00669373
ENSG00000255310	AF131215.5	-0.643522	0.000775919
ENSG00000136274	NACAD	-0.643924	0.0356279
ENSG00000131188	PRR7	-0.645321	0.0220469
ENSG00000081842	PCDHA6	-0.645695	0.0236881
ENSG00000118473	SGIP1	-0.64623	0.0270274
ENSG00000149091	DGKZ	-0.646615	0.00510475
ENSG00000149599	DUSP15	-0.647069	0.0172314
ENSG00000099814	CEP170B	-0.647882	0.00445404
ENSG00000167972	ABCA3	-0.648077	0.0040123
ENSG00000108785	HSD17B1P1	-0.649103	0.0224819
ENSG00000021762	OSBPL5	-0.649794	0.0312379
ENSG00000004777	ARHGAP33	-0.650315	0.0493511
ENSG00000183741	CBX6	-0.651129	7.70814e-05
ENSG00000081665	ZNF506	-0.651358	0.00320713
ENSG00000174871	CNIH2	-0.651483	0.0425224
ENSG00000164651	SP8	-0.652236	0.0407847
ENSG00000108557	RAI1	-0.652261	0.0145506
ENSG00000164061	BSN	-0.652656	0.0281832
ENSG00000069424	KCNAB2	-0.653587	7.4068e-05
ENSG00000099864	PALM	-0.654655	0.0170255
ENSG00000232593	KANTR	-0.654798	0.0290173
ENSG00000005810	MYCBP2	-0.655106	0.0242981
ENSG00000251664	PCDHA12	-0.656507	0.0472188
ENSG00000197283	SYNGAP1	-0.657394	0.0321178
ENSG00000272325	NUDT3	-0.658006	0.0175551
ENSG00000126351	THRA	-0.662964	0.00622056
ENSG00000129422	MTUS1	-0.663181	0.00550343
ENSG00000123154	WDR83	-0.663476	0.0354208
ENSG00000174521	TTC9B	-0.663708	0.0122168
ENSG00000155034	FBXL18	-0.66462	0.0461078
ENSG00000142459	EVI5L	-0.664657	0.00435651
ENSG00000138078	PREPL	-0.664681	0.026783
ENSG00000232434	AJM1	-0.664722	0.0033743
ENSG00000101298	SNPH	-0.664728	0.0058556
ENSG00000171813	PWWP2B	-0.66566	0.0237403
ENSG00000156050	FAM161B	-0.665748	0.0393411
ENSG00000058668	ATP2B4	-0.665957	0.0315226
ENSG00000123570	RAB9B	-0.666277	0.0046173
ENSG00000276564	AC130650.2	-0.66636	0.028012
ENSG00000205213	LGR4	-0.667013	0.0272903
ENSG00000111254	AKAP3	-0.667078	0.0400663
ENSG00000127603	MACF1	-0.6696	0.0209545
ENSG00000078687	TNRC6C	-0.669761	0.00702927
ENSG00000168264	IRF2BP2	-0.671757	0.0305897
ENSG00000059728	MXD1	-0.671986	0.0192587
ENSG00000261534	AL596244.1	-0.672578	0.00787827
ENSG00000008300	CELSR3	-0.672724	0.00785011
ENSG00000227855	DPY19L2P3	-0.67333	0.00637358
ENSG00000186310	NAP1L3	-0.674214	0.0105844
ENSG00000144868	TMEM108	-0.674741	0.0118345
ENSG00000088756	ARHGAP28	-0.675558	0.017616
ENSG00000178209	PLEC	-0.676042	0.0314224
ENSG00000173991	TCAP	-0.676178	0.0340377
ENSG00000118922	KLF12	-0.676317	0.00274417
ENSG00000280173	AC104447.1	-0.678161	0.0330686
ENSG00000198429	ZNF69	-0.67918	0.0104176
ENSG00000197177	ADGRA1	-0.679921	1.01131e-05
ENSG00000251615	AC104825.1	-0.681905	0.00457435
ENSG00000188573	FBLL1	-0.68266	0.0346486
ENSG00000185920	PTCH1	-0.682983	0.0489708
ENSG00000130827	PLXNA3	-0.684174	0.0188189
ENSG00000182670	TTC3	-0.684938	0.0030012
ENSG00000135090	TAOK3	-0.687747	0.00262441
ENSG00000186230	ZNF749	-0.688394	0.023388
ENSG00000260947	AL356489.2	-0.690434	0.00107986
ENSG00000116544	DLGAP3	-0.690678	0.0152144
ENSG00000160199	PKNOX1	-0.690888	0.000722016
ENSG00000236901	MIR600HG	-0.692589	0.000258809
ENSG00000019144	PHLDB1	-0.693085	0.0187652
ENSG00000157064	NMNAT2	-0.69316	0.00291301
ENSG00000167971	CASKIN1	-0.693429	0.0444896
ENSG00000176463	SLCO3A1	-0.693771	0.0295399
ENSG00000100354	TNRC6B	-0.694371	0.00250804
ENSG00000221995	TIAF1	-0.694616	0.044403
ENSG00000128512	DOCK4	-0.694901	0.00163531
ENSG00000261716	HIST2H2BC	-0.695888	0.00317001
ENSG00000100433	KCNK10	-0.696831	0.0323335
ENSG00000112137	PHACTR1	-0.698368	0.020307
ENSG00000166313	APBB1	-0.699279	0.00456731
ENSG00000166922	SCG5	-0.6995	0.0337673
ENSG00000134313	KIDINS220	-0.699697	0.0147048
ENSG00000112541	PDE10A	-0.699872	0.000616081
ENSG00000187243	MAGED4B	-0.699882	0.00135868
ENSG00000138834	MAPK8IP3	-0.701036	0.0121034
ENSG00000113205	PCDHB3	-0.702052	0.0110073
ENSG00000103657	HERC1	-0.702079	0.00363894
ENSG00000179240	GVQW3	-0.702194	0.00361348
ENSG00000083844	ZNF264	-0.704387	0.00384414
ENSG00000113248	PCDHB15	-0.706059	0.0346743
ENSG00000111670	GNPTAB	-0.706653	0.0158635
ENSG00000128203	ASPHD2	-0.707158	0.0284594
ENSG00000145495	MARCH6	-0.707838	0.00218847
ENSG00000268089	GABRQ	-0.708415	0.0137172
ENSG00000172915	NBEA	-0.708431	0.0177207
ENSG00000102383	ZDHHC15	-0.710138	0.00218847
ENSG00000125648	SLC25A23	-0.710306	0.00303259
ENSG00000175662	TOM1L2	-0.710584	0.000101391
ENSG00000242732	RTL5	-0.710744	6.76339e-05
ENSG00000174306	ZHX3	-0.711364	8.46152e-06
ENSG00000105605	CACNG7	-0.713718	0.00120002
ENSG00000158528	PPP1R9A	-0.713942	0.00604012
ENSG00000274020	LINC01138	-0.714341	0.0058937
ENSG00000115266	APC2	-0.71442	0.00540505
ENSG00000151208	DLG5	-0.716998	0.00193892
ENSG00000268858	AL118506.1	-0.717088	0.0113214
ENSG00000141505	ASGR1	-0.719102	0.00288928
ENSG00000164638	SLC29A4	-0.720821	0.000617998
ENSG00000187605	TET3	-0.721139	0.013845
ENSG00000100604	CHGA	-0.721212	0.0265317
ENSG00000229191	AL358473.1	-0.721439	0.00605042
ENSG00000139970	RTN1	-0.721852	0.0269226
ENSG00000273230	AC102953.2	-0.722126	0.0152624
ENSG00000101347	SAMHD1	-0.722538	0.0140794
ENSG00000179222	MAGED1	-0.722676	0.0101835
ENSG00000175414	ARL10	-0.723234	9.7686e-05
ENSG00000179057	IGSF22	-0.723349	0.0155384
[truncated: 611 more rows]
